# Supplementary material for: Genomic Analysis of the Emergence and Rapid Global Dissemination of the Clonal Group 258 Klebsiella pneumoniae Pandemic
Source: PLoS One. 2015 Jul 21;10(7):e0133727. doi: 10.1371/journal.pone.0133727 (PMC4510304; doi:10.1371/journal.pone.0133727)
Supplement: S2 Table — (XLSX) [file pone.0133727.s004.xlsx]

## Sheet: Spreadsheet
Isolate	MLST	gapA	infB	mdh	pgi	phoE	rhoB	tonB	KPC subtype	cps (ST258)	Tn4401 (ST258)	SRST2 PlasmidFinder results																														SRST2 Antibiotic resistance genes (ARG-Annot database)
												AC2	Col	Col156	ColIRGK	ColMG828	ColRNAI_1	FIA	FIBAP001918_1	FIBK_Kpn3	FIBMar	FIBpKPHS1_pKPHS1	FIBpQil_pQil	FIIK	FIIS	FIIY_ps	FII_1	HI1A	HI1B	HI1BR27_R27	I1_Alpha	I2_Delta	L_MpOXA	N	N4	P_alpha	Q1	R	X3	X3TaxC	X3_1	ARR	Qnr-A	Qnr-B	Qnr-S	aac(3)-II	aac(3)-IVa	aac(3)-VIa	aac(6')
Australia-2010	1199	3	3	1	1	1	67	79	KPC-2	2	Tn4401a	-	-	-	-	-	ColRNAI_1_DQ298019	-	-	FIBK_1_Kpn3_JN233704_92	-	-	FIBpQil_1_pQil_JN233705_318	_FIIK_1_CP000648*	-	-	FII_1_pKP91_CP000966_17*	-	-	-	-	-	-	-	-	-	-	-	_X3_1_JN247852	_X3TaxC_1_JN935899_2*	X3_1_JN247852_171	-	-	-	-	-	-	-	aac(6')-Ib
Brazil-2006	11	3	3	1	1	1	1	4	Negative			-	-	-	-	-	-	-	-	FIBK_1_Kpn3_JN233704_92	_FIBMar_1_pNDM-Mar_JN420336_73*	-	-	-	-	-	FII_1_pKP91_CP000966_17*?	-	_HI1B_1_pNDM-MAR_JN420336_181*	-	-	-	-	-	-	-	-	-	-	-	-	-	-	-	-	-	-	-	-
Brazil-2007a	258	3	3	1	1	1	1	79	KPC-2	2	Tn4401a	-	-	-	-	-	ColRNAI_1_DQ298019	-	-	FIBK_1_Kpn3_JN233704_92	-	-	FIBpQil_1_pQil_JN233705_318	_FIIK_1_CP000648*	-	-	FII_1_pKP91_CP000966_17*	-	-	-	-	-	-	-	-	-	_Q1_1_HE654726*?	-	_X3_1_JN247852	_X3TaxC_1_JN935899_2*	X3_1_JN247852_171	-	-	-	-	-	-	-	aac(6')-Ib
Brazil-2007b	258	3	3	1	1	1	1	79	KPC-2	2	Tn4401a	-	-	-	-	-	ColRNAI_1_DQ298019	-	-	FIBK_1_Kpn3_JN233704_92	-	-	FIBpQil_1_pQil_JN233705_318	_FIIK_1_CP000648	-	-	FII_1_pKP91_CP000966_17*	-	-	-	-	-	-	-	-	-	-	-	_X3_1_JN247852	_X3TaxC_1_JN935899_2*	X3_1_JN247852_171	-	-	-	-	-	-	-	aac(6')-Ib
Brazil-2008a	437	3	3	1	1	1	1	31	KPC-2			-	-	_Col156_1_NC_009781*	-	-	-	-	-	FIBK_1_Kpn3_JN233704_92	-	-	-	_FIIK_1_CP000648	-	-	FII_1_pKP91_CP000966_17*	-	-	-	-	-	-	_N_1_AY046276*	-	-	-	-	-	-	-	-	-	QnrB36-1*	-	-	-	-	-
Brazil-2008b	437	3	3	1	1	1	1	31	KPC-2			_A__C2_1	-	-	-	-	-	-	-	FIBK_1_Kpn3_JN233704_92	-	-	-	_FIIK_1_CP000648	-	-	FII_1_pKP91_CP000966_17*	-	-	-	-	-	-	_N_1_AY046276*	-	-	-	-	-	-	-	-	-	-	-	-	-	-	aac(6')-Ib*
Brazil-2009a	11	3	3	1	1	1	1	4	KPC-2			-	-	-	-	-	-	-	-	FIBK_1_Kpn3_JN233704_92	-	-	FIBpQil_1_pQil_JN233705_318	_FIIK_1_CP000648*	-	-	FII_1_pKP91_CP000966_17*	-	-	-	-	-	-	-	-	-	-	-	-	-	-	-	-	-	-	-	-	-	-
Brazil-2009b	437	3	3	1	1	1	1	31	KPC-2			-	-	-	-	-	-	_FIA_1_AP001918*?	FIBAP001918_1_AP001918*	-	_FIBMar_1_pNDM-Mar_JN420336_73*	-	-	-	-	-	FIIpSE11_1_pSE11_AP009242_13*	-	_HI1B_1_pNDM-MAR_JN420336_181*	-	-	-	-	_N_1_AY046276*	-	-	-	-	-	-	-	-	QnrA2*	-	-	aac(3)-IIa	-	-	aac(6')Ib-cr-3*?
Brazil-2010a	340	3	3	1	1	1	1	18	KPC-2			-	-	-	-	-	ColFST258_1_JN247853_8*?	FIAHI1_1_HI1_AF250878_80*	-	FIBK_1_Kpn3_JN233704_92?	_FIBMar_1_pNDM-Mar_JN420336_73*	-	-	_FIIK_1_CP000648?	-	-	FII_1_pKP91_CP000966_17*?	-	_HI1B_1_pNDM-MAR_JN420336_181*	-	-	-	-	_N_1_AY046276*	-	-	-	-	-	-	-	ARR-4	-	-	-	-	-	-	aac(6')-Ib
Brazil-2010b	340	3	3	1	1	1	1	18	KPC-2			-	-	-	-	-	ColFST258_1_JN247853_8*?	-	-	FIBK_1_Kpn3_JN233704_92	-	-	-	_FIIK_1_CP000648	-	-	FII_1_pKP91_CP000966_17*	_HI1ACIT_1_pNDM-CIT_JX182975_75	-	_HI1BCIT_1_pNDM-CIT_JX182975_143	-	-	-	_N_1_AY046276*	-	-	-	_R_1_DQ449578	-	-	-	-	-	-	-	aac(3)-IId*	-	-	-
Brazil-2010c	855	3	3	1	1	1	1	26	KPC-2			-	-	-	-	-	ColRNAI_1_DQ298019	-	-	FIBK_1_Kpn3_JN233704_92*	_FIBMar_1_pNDM-Mar_JN420336_73*	-	-	-	-	-	-	-	_HI1B_1_pNDM-MAR_JN420336_181*	-	-	-	-	_N_1_AY046276*	-	-	-	-	-	-	-	-	-	QnrB19	QnrS1	-	-	-	aac(6')-Ib
Brazil-2010d	855	3	3	1	1	1	1	26	KPC-2			-	-	-	-	-	-	FIAHI1_1_HI1_AF250878_80*	-	FIBK_1_Kpn3_JN233704_92*	_FIBMar_1_pNDM-Mar_JN420336_73*	-	-	_FIIK_1_CP000648*	-	-	FII_1_pKP91_CP000966_17*?	-	_HI1B_1_pNDM-MAR_JN420336_181*	-	-	-	-	-	-	-	_Q1_1_HE654726	-	-	-	-	-	-	QnrB4*	-	-	-	-	-
Brazil-2010e	11	3	3	1	1	1	1	4	KPC-2			-	-	-	-	-	ColRNAI_1_DQ298019*?	-	-	-	_FIBMar_1_pNDM-Mar_JN420336_73*	-	-	-	-	-	-	-	_HI1B_1_pNDM-MAR_JN420336_181*	-	-	-	L__MpMU407_1_pMU407_U27345*	-	-	-	_Q1_1_HE654726	_R_1_DQ449578*	-	-	-	-	-	-	-	-	-	-	-
Canada-2009a	512	54	3	1	1	1	1	79	KPC-3	1	Tn4401a	-	-	-	-	-	ColRNAI_1_DQ298019	-	-	FIBK_1_Kpn3_JN233704_92	-	-	FIBpQil_1_pQil_JN233705_318	_FIIK_1_CP000648*	-	-	FII_1_pKP91_CP000966_17*	-	-	-	-	-	-	-	-	-	-	-	_X3_1_JN247852	_X3TaxC_1_JN935899_2*	X3_1_JN247852_171	-	-	-	-	-	-	-	aac(6')-Ib
Canada-2009b	20	2	3	1	1	4	4	4	KPC-3			-	-	-	-	-	-	-	-	FIBK_1_Kpn3_JN233704_92*	-	-	-	-	-	-	-	-	-	-	-	-	-	_N_1_AY046276*	-	-	-	-	-	-	-	-	-	-	-	-	-	-	aac(6')-Ib*
Canada-2009c	152	2	3	2	1	1	4	56	KPC-3			-	-	-	-	-	-	FIAHI1_1_HI1_AF250878_80*	-	FIBK_1_Kpn3_JN233704_92*	-	-	FIBpQil_1_pQil_JN233705_318	_FIIK_1_CP000648*	FIIYp_1_Yersenia_CP000670_294*?	-	FII_1_pKP91_CP000966_17*	-	-	-	-	-	-	-	-	-	-	-	-	-	-	-	-	-	-	-	-	-	-
Canada-2009d	Novel	2	1	2	1	74	1	12	KPC-3			-	-	-	-	-	-	-	-	-	-	-	FIBpQil_1_pQil_JN233705_318	_FIIK_1_CP000648*	-	-	-	-	-	-	-	-	-	-	-	-	-	-	-	-	-	-	-	-	-	-	-	-	-
Colombia-2009a	258	3	3	1	1	1	1	79	KPC-3	1	Tn4401b	-	-	-	-	-	ColRNAI_1_DQ298019	-	-	FIBK_1_Kpn3_JN233704_92	-	-	-	FIIK_2_CP000966_pKp91_67*?	FIIYp_1_Yersenia_CP000670_294*	-	FII_3_AF401292_pSFo157_18*?	-	-	-	-	I2_1_Delta_AP002527_9*	L__MpMU407_1_pMU407_U27345*	_N_1_AY046276*	-	-	-	_R_1_DQ449578	-	-	-	ARR-3	-	-	-	-	aac(3)-IVa*	-	aac(6')-Ib
Colombia-2009b	258	3	3	1	1	1	1	79	KPC-3	1	Tn4401b	-	-	-	-	-	ColRNAI_1_DQ298019	-	-	FIBK_1_Kpn3_JN233704_92	-	-	-	_FIIK_1_CP000648	FIIYp_1_Yersenia_CP000670_294*	FIIY_1_ps_CP001049_288*?	FII_4_M26937_pSu316_19*?	-	-	-	-	I2_1_Delta_AP002527_9*	-	-	-	-	-	_R_1_DQ449578	-	-	-	-	-	-	-	-	aac(3)-IVa*	-	aac(6')-Ib
Denmark-2009a	258	3	3	1	1	1	1	79	KPC-2	2	Tn4401a	-	-	-	-	-	ColRNAI_1_DQ298019	-	-	FIBK_1_Kpn3_JN233704_92	-	-	FIBpQil_1_pQil_JN233705_318	_FIIK_1_CP000648*	-	-	FII_1_pKP91_CP000966_17*	-	-	-	-	-	-	-	-	-	-	-	_X3_1_JN247852	_X3TaxC_1_JN935899_2*	X3_1_JN247852_171	-	-	-	-	-	-	-	aac(6')-Ib
Denmark-2009b	258	3	3	1	1	1	1	79	KPC-2	2	Tn4401a	-	-	-	-	-	ColRNAI_1_DQ298019	-	-	FIBK_1_Kpn3_JN233704_92	-	-	FIBpQil_1_pQil_JN233705_318	_FIIK_1_CP000648*	-	-	FII_1_pKP91_CP000966_17*	-	-	-	-	-	-	-	-	-	-	-	_X3_1_JN247852	_X3TaxC_1_JN935899_2*	X3_1_JN247852_171	-	-	-	-	-	-	-	aac(6')-Ib
Finland-2009a	258	3	3	1	1	1	1	79	KPC-2	2	Tn4401a	-	-	-	-	-	ColRNAI_1_DQ298019	-	-	FIBK_1_Kpn3_JN233704_92	-	-	-	_FIIK_1_CP000648*	-	-	FII_1_pKP91_CP000966_17*	-	-	-	-	-	-	-	-	-	-	-	_X3_1_JN247852	_X3TaxC_1_JN935899_2*	X3_1_JN247852_171	-	-	-	-	-	-	-	aac(6')-Ib
Finland-2009b	258	3	3	1	1	1	1	79	KPC-2	2	Tn4401a	-	-	-	-	-	ColRNAI_1_DQ298019	-	-	FIBK_1_Kpn3_JN233704_92	-	-	FIBpQil_1_pQil_JN233705_318	_FIIK_1_CP000648*	-	-	FII_1_pKP91_CP000966_17*	-	-	-	-	-	-	-	-	-	-	-	_X3_1_JN247852	_X3TaxC_1_JN935899_2*	X3_1_JN247852_171	-	-	-	-	-	-	-	aac(6')-Ib
Finland-2009c	258	3	3	1	1	1	1	79	KPC-2	2	Tn4401a	-	-	-	-	-	ColRNAI_1_DQ298019	-	-	FIBK_1_Kpn3_JN233704_92	-	-	FIBpQil_1_pQil_JN233705_318	_FIIK_1_CP000648*?	FIIYp_1_Yersenia_CP000670_294*?	-	FII_1_pKP91_CP000966_17*	-	-	-	-	-	-	-	-	-	-	-	_X3_1_JN247852	_X3TaxC_1_JN935899_2*	X3_1_JN247852_171	-	-	-	-	-	-	-	aac(6')-Ib
Greece-2007	258	3	3	1	1	1	1	79	KPC-2	2	Tn4401a	-	-	-	-	-	ColRNAI_1_DQ298019	-	-	FIBK_1_Kpn3_JN233704_92	-	-	FIBpQil_1_pQil_JN233705_318	_FIIK_1_CP000648*	-	-	FII_1_pKP91_CP000966_17*	-	-	-	-	-	-	-	-	-	-	-	_X3_1_JN247852	_X3TaxC_1_JN935899_2*	X3_1_JN247852_171	-	-	-	-	-	-	-	aac(6')-Ib
Greece-2008	258	3	3	1	1	1	1	79	KPC-2	2	Tn4401a	-	-	-	-	-	ColRNAI_1_DQ298019	-	-	FIBK_1_Kpn3_JN233704_92	-	-	FIBpQil_1_pQil_JN233705_318	_FIIK_1_CP000648*	-	-	FII_1_pKP91_CP000966_17*	-	-	-	-	-	-	-	-	-	-	-	_X3_1_JN247852	_X3TaxC_1_JN935899_2*	X3_1_JN247852_171	-	-	-	-	-	-	-	aac(6')-Ib
Greece-2009	258	3	3	1	1	1	1	79	KPC-2	2	Tn4401a	-	-	-	-	-	ColRNAI_1_DQ298019	-	-	FIBK_1_Kpn3_JN233704_92	-	-	FIBpQil_1_pQil_JN233705_318	_FIIK_1_CP000648*?	-	-	FII_1_pKP91_CP000966_17*	-	-	-	-	-	-	-	-	-	-	-	_X3_1_JN247852	_X3TaxC_1_JN935899_2*	X3_1_JN247852_171	-	-	-	-	-	-	-	aac(6')-Ib
Greece-2010	258	3	3	1	1	1	1	79	KPC-2	2	Tn4401a	-	-	-	-	-	ColRNAI_1_DQ298019	-	-	FIBK_1_Kpn3_JN233704_92	-	-	FIBpQil_1_pQil_JN233705_318	_FIIK_1_CP000648*	-	-	FII_1_pKP91_CP000966_17*	-	-	-	-	-	-	-	-	-	-	-	_X3_1_JN247852	_X3TaxC_1_JN935899_2*	X3_1_JN247852_171	-	-	-	-	-	-	-	aac(6')-Ib
Greece-2011	258	3	3	1	1	1	1	79	KPC-2	2	Tn4401a	-	-	-	-	-	ColRNAI_1_DQ298019	-	-	FIBK_1_Kpn3_JN233704_92	-	-	FIBpQil_1_pQil_JN233705_318	_FIIK_1_CP000648*	-	-	FII_1_pKP91_CP000966_17*	-	-	-	-	-	-	-	-	-	-	-	_X3_1_JN247852	_X3TaxC_1_JN935899_2*	X3_1_JN247852_171	-	-	-	-	-	-	-	aac(6')-Ib
Guatemala-2009	11	3	3	1	1	1	1	4	Negative			-	_Col-plasmid_5_AP010956_pO26-3_26*?	-	-	_ColMG828_1_NC_008486*?	ColRNAI_1_DQ298019*	-	-	FIBK_1_Kpn3_JN233704_92	-	-	-	_FIIK_1_CP000648?	-	-	-	-	-	-	-	-	_L__M_1_AF550415*	_N_1_AY046276	-	-	-	_R_1_DQ449578	-	-	-	-	-	QnrB19*?	-	aac(3)-IId*	-	aac(3)-VIa*?	-
Hong Kong-2008	11	3	3	1	1	1	1	4	Negative			-	-	-	-	-	ColRNAI_1_DQ298019	-	-	FIBK_1_Kpn3_JN233704_92	-	-	-	_FIIK_1_CP000648	-	-	FII_1_AY458016	-	-	-	-	-	-	-	-	-	-	_R_1_DQ449578	-	-	-	ARR-3	-	QnrB4	-	-	-	-	aac(6')Ib-cr-1
India-2007a	101	2	6	1	5	4	1	6	KPC-2		Tn4401b	-	-	-	-	-	-	-	-	FIBK_1_Kpn3_JN233704_92*	-	-	-	_FIIK_1_CP000648?	-	-	FII_1_pKP91_CP000966_17*?	-	-	-	-	-	-	-	-	-	-	_R_1_DQ449578	-	_X3TaxC_1_JN935899_2*?	-	-	-	-	-	aac(3)-IId*	-	-	aac(6')-Ib?
India-2007b	43	2	6	1	5	11	1	15	KPC-2			-	-	-	_ColIRGK_1_AY543071*	-	-	-	-	-	-	-	FIBpQil_1_pQil_JN233705_318	-	-	-	-	-	-	-	-	-	-	-	-	-	-	-	-	-	-	-	-	-	-	aac(3)-IIa*	-	-	aac(6')Ib-cr-1*
India-2008a	437	3	3	1	1	1	1	31	Negative			-	-	-	-	-	-	-	-	FIBK_1_Kpn3_JN233704_92	-	-	FIBpQil_1_pQil_JN233705_318	_FIIK_1_CP000648?	-	-	FII_1_pKP91_CP000966_17*?	-	-	-	-	-	-	-	-	-	-	-	-	-	-	-	-	-	-	aac(3)-IId*	-	-	aac(6')Ib-cr-1
India-2008b	437	3	3	1	1	1	1	31	Negative			-	-	-	-	-	-	-	-	FIBK_1_Kpn3_JN233704_92	-	-	FIBpQil_1_pQil_JN233705_318	_FIIK_1_CP000648?	-	-	FII_1_pKP91_CP000966_17*	-	-	-	-	-	-	-	-	-	-	-	-	-	-	-	-	-	-	aac(3)-IId*	-	-	aac(6')Ib-cr-1
India-2008c	437	3	3	1	1	1	1	31	Negative			-	-	-	-	-	-	-	-	FIBK_1_Kpn3_JN233704_92	-	-	FIBpQil_1_pQil_JN233705_318	_FIIK_1_CP000648?	-	-	FII_1_pKP91_CP000966_17*	-	-	-	-	-	-	-	-	-	-	-	-	-	-	-	-	-	-	aac(3)-IId*	-	-	aac(6')Ib-cr-1
Indonesia-2008	11	3	3	1	1	1	1	4	Negative			-	-	-	-	-	ColRNAI_1_DQ298019*	-	-	FIBK_1_Kpn3_JN233704_92	-	-	-	_FIIK_1_CP000648?	-	-	FII_1_pKP91_CP000966_17*?	-	-	-	-	-	-	-	-	-	-	-	-	-	-	-	-	-	-	-	-	-	aac(6')Ib-cr-1
Israel-2007a	512	54	3	1	1	1	1	79	KPC-3	1	Tn4401a	-	-	-	-	-	ColRNAI_1_DQ298019?	-	-	FIBK_1_Kpn3_JN233704_92	-	-	FIBpQil_1_pQil_JN233705_318	_FIIK_1_CP000648*?	-	-	FII_1_pKP91_CP000966_17*	-	-	-	-	-	-	-	-	-	-	-	_X3_1_JN247852	_X3TaxC_1_JN935899_2*	X3_1_JN247852_171	-	-	-	-	-	-	-	aac(6')-Ib
Israel-2007b	277	3	1	1	1	1	1	43	KPC-2			-	-	-	-	-	-	FIAHI1_1_HI1_AF250878_80*	-	-	-	-	-	-	-	-	FII_1_AY458016	-	-	-	-	-	-	_N_1_AY046276*	-	-	-	-	-	-	-	-	-	-	-	aac(3)-IIa*	-	-	aac(6')Ib-cr-1
Israel-2007c	340	3	3	1	1	1	1	18	KPC-2			_A__C2_1	-	-	-	-	ColRNAI_1_DQ298019?	-	-	FIBK_1_Kpn3_JN233704_92	-	-	-	_FIIK_1_CP000648	-	-	FII_1_pKP91_CP000966_17*	-	-	-	I1_1_Alpha_AP005147_238*	-	-	_N_1_AY046276*	-	-	-	-	-	-	-	-	-	-	-	aac(3)-IIa	-	-	aac(6')-Ib
Israel-2007d	376	2	6	1	3	8	1	27	KPC-2			_A__C2_1	-	-	-	-	ColRNAI_1_DQ298019*?	-	-	-	-	-	-	FIIK_2_CP000966_pKp91_67*?	_FIIS_1_CP000858*?	FIIY_1_ps_CP001049_288*?	FII_1_AY458016	-	-	-	-	-	-	_N_1_AY046276*	-	P_1_alpha_L27758_140*	-	-	-	-	-	ARR-2	-	-	-	-	-	-	aac(6')Ib-cr-1
Italy-2008	258	3	3	1	1	1	1	79	KPC-3	1	Tn4401a	-	-	-	-	-	ColRNAI_1_DQ298019	-	-	FIBK_1_Kpn3_JN233704_92	-	-	FIBpQil_1_pQil_JN233705_318	_FIIK_1_CP000648	-	-	FII_1_pKP91_CP000966_17*	-	-	-	-	-	-	-	-	-	-	-	-	-	-	-	-	-	-	-	-	-	aac(6')-Ib
Italy-2009	258	3	3	1	1	1	1	79	KPC-2	2	Tn4401a	-	-	-	-	-	ColRNAI_1_DQ298019	-	-	FIBK_1_Kpn3_JN233704_92	-	-	FIBpQil_1_pQil_JN233705_318	_FIIK_1_CP000648*	-	-	FII_1_pKP91_CP000966_17*	-	-	-	-	-	-	-	-	-	-	-	_X3_1_JN247852	_X3TaxC_1_JN935899_2*	X3_1_JN247852_171	-	-	-	-	-	-	-	aac(6')-Ib
Italy-2011a	258	3	3	1	1	1	1	79	KPC-2	2	Tn4401a	-	-	-	-	-	ColRNAI_1_DQ298019	-	-	FIBK_1_Kpn3_JN233704_92	-	-	FIBpQil_1_pQil_JN233705_318	_FIIK_1_CP000648*	-	-	FII_1_pKP91_CP000966_17*	-	-	-	-	-	-	-	-	-	-	-	_X3_1_JN247852	_X3TaxC_1_JN935899_2*	X3_1_JN247852_171	-	-	-	-	-	-	-	aac(6')-Ib
Italy-2011b	258	3	3	1	1	1	1	79	KPC-2	2	Tn4401a	-	-	-	-	-	ColRNAI_1_DQ298019	-	-	FIBK_1_Kpn3_JN233704_92	-	-	-	_FIIK_1_CP000648*	-	-	FII_1_pKP91_CP000966_17*	-	-	-	-	-	-	-	-	-	-	-	_X3_1_JN247852	_X3TaxC_1_JN935899_2*	X3_1_JN247852_171	-	-	-	-	-	-	-	aac(6')-Ib
Italy-2011c	512	54	3	1	1	1	1	79	KPC-3	1	Tn4401a	-	-	-	-	-	ColRNAI_1_DQ298019	-	-	FIBK_1_Kpn3_JN233704_92	-	-	FIBpQil_1_pQil_JN233705_318	_FIIK_1_CP000648*	-	-	FII_1_pKP91_CP000966_17*	-	-	-	-	-	-	-	-	-	-	-	_X3_1_JN247852	_X3TaxC_1_JN935899_2*	X3_1_JN247852_171	-	-	-	-	-	-	-	aac(6')-Ib
Italy-Palermo-2008	258	3	3	1	1	1	1	79	KPC-3	1	Tn4401a	-	-	-	-	-	ColRNAI_1_DQ298019	-	-	FIBK_1_Kpn3_JN233704_92	-	-	FIBpQil_1_pQil_JN233705_318	_FIIK_1_CP000648	-	-	FII_1_pKP91_CP000966_17*	-	-	-	-	-	-	-	-	-	-	-	-	-	-	-	-	-	-	-	-	-	aac(6')-Ib
Italy-Palermo-2009a	258	3	3	1	1	1	1	79	KPC-3	1	Tn4401a	-	-	-	-	-	ColRNAI_1_DQ298019	-	-	FIBK_1_Kpn3_JN233704_92	-	-	FIBpQil_1_pQil_JN233705_318	_FIIK_1_CP000648?	-	-	FII_1_pKP91_CP000966_17*	-	-	-	-	-	-	-	-	-	-	-	-	-	-	-	-	-	-	-	-	-	aac(6')-Ib
Italy-Palermo-2009b	258	3	3	1	1	1	1	79	KPC-3	1	Tn4401a	-	-	-	-	-	ColRNAI_1_DQ298019	-	-	FIBK_1_Kpn3_JN233704_92	-	-	FIBpQil_1_pQil_JN233705_318	-	-	-	FII_1_pKP91_CP000966_17*?	-	-	-	-	-	-	-	-	-	-	-	-	-	-	-	-	-	-	-	-	-	aac(6')-Ib
Italy-Palermo-2009c	258	3	3	1	1	1	1	79	KPC-3	1	Tn4401a	-	-	-	-	-	ColRNAI_1_DQ298019	-	-	FIBK_1_Kpn3_JN233704_92	-	-	FIBpQil_1_pQil_JN233705_318	_FIIK_1_CP000648	-	-	FII_1_pKP91_CP000966_17*	-	-	-	-	-	-	-	-	-	-	-	-	-	-	-	-	-	-	-	-	-	aac(6')-Ib
Italy-Palermo-2009d	258	3	3	1	1	1	1	79	KPC-3	1	Tn4401a	-	-	-	-	-	ColRNAI_1_DQ298019	-	-	FIBK_1_Kpn3_JN233704_92	-	-	FIBpQil_1_pQil_JN233705_318	_FIIK_1_CP000648	-	-	FII_1_pKP91_CP000966_17*	-	-	-	-	-	-	-	-	-	_Q1_1_HE654726	_R_1_DQ449578*?	-	-	-	-	-	-	-	-	-	-	aac(6')-Ib
Italy-Palermo-2009e	258	3	3	1	1	1	1	79	KPC-3	1	Tn4401a	-	-	-	-	-	ColRNAI_1_DQ298019?	-	-	FIBK_1_Kpn3_JN233704_92	-	-	FIBpQil_1_pQil_JN233705_318	-	-	-	FII_1_pKP91_CP000966_17*?	-	-	-	-	-	-	-	-	-	-	-	-	-	-	-	-	-	-	-	-	-	aac(6')-Ib
Italy-Palermo-2009f	37	2	9	2	1	13	1	16	Negative			-	-	-	-	-	ColRNAI_1_DQ298019*?	-	-	FIBK_1_Kpn3_JN233704_92*	-	FIB_14_CP003223_pKPHS1_150*	-	_FIIK_1_CP000648*	-	-	FII_1_AY458016	-	-	-	-	-	-	-	-	-	-	-	-	-	-	-	-	-	-	aac(3)-IIa*	-	-	aac(6')Ib-cr-1
Italy-Palermo-2009g	258	3	3	1	1	1	1	79	KPC-3	1	Tn4401a	-	-	-	-	-	ColRNAI_1_DQ298019	-	-	FIBK_1_Kpn3_JN233704_92	-	-	FIBpQil_1_pQil_JN233705_318	_FIIK_1_CP000648	-	-	FII_1_pKP91_CP000966_17*	-	-	-	-	-	-	-	-	-	-	-	-	-	-	-	-	-	-	-	-	-	aac(6')-Ib
Italy-Palermo-2009h	258	3	3	1	1	1	1	79	KPC-3	1	Tn4401a	-	-	-	-	-	ColRNAI_1_DQ298019	-	-	FIBK_1_Kpn3_JN233704_92	-	-	FIBpQil_1_pQil_JN233705_318	_FIIK_1_CP000648	-	-	FII_1_pKP91_CP000966_17*	-	-	-	-	-	-	-	-	-	-	-	-	-	-	-	-	-	-	-	-	-	aac(6')-Ib
Italy-Palermo-2009i	258	3	3	1	1	1	1	79	KPC-3	1	Tn4401a	-	-	-	-	-	ColRNAI_1_DQ298019	-	-	FIBK_1_Kpn3_JN233704_92	-	-	FIBpQil_1_pQil_JN233705_318	_FIIK_1_CP000648	-	-	FII_1_pKP91_CP000966_17*	-	-	-	-	-	-	-	-	-	-	-	-	-	-	-	-	-	-	-	-	-	aac(6')-Ib
Italy-Palermo-2009j	258	3	3	1	1	1	1	79	KPC-3	1	Tn4401a	-	-	-	-	-	ColRNAI_1_DQ298019	-	-	FIBK_1_Kpn3_JN233704_92	-	-	FIBpQil_1_pQil_JN233705_318	_FIIK_1_CP000648	-	-	FII_1_pKP91_CP000966_17*	-	-	-	-	-	-	-	-	-	-	-	-	-	-	-	-	-	-	-	-	-	aac(6')-Ib
Italy-Palermo-2009k	258	3	3	1	1	1	1	79	KPC-3	1	Tn4401a	-	-	-	-	-	ColRNAI_1_DQ298019	-	-	FIBK_1_Kpn3_JN233704_92	-	-	FIBpQil_1_pQil_JN233705_318	_FIIK_1_CP000648	-	-	FII_1_pKP91_CP000966_17*	-	-	-	-	-	-	-	-	-	-	-	-	-	-	-	-	-	-	-	-	-	aac(6')-Ib
Italy-Palermo-2009l	258	3	3	1	1	1	1	79	KPC-3	1	Tn4401a	-	-	-	-	-	ColRNAI_1_DQ298019	-	-	FIBK_1_Kpn3_JN233704_92	-	-	FIBpQil_1_pQil_JN233705_318	_FIIK_1_CP000648	-	-	FII_1_pKP91_CP000966_17*	-	-	-	-	-	-	-	-	-	-	-	-	-	-	-	-	-	-	-	-	-	aac(6')-Ib
Italy-Palermo-2010a	258	3	3	1	1	1	1	79	KPC-3	1	Tn4401a	-	-	-	-	-	ColRNAI_1_DQ298019	-	-	FIBK_1_Kpn3_JN233704_92	-	-	FIBpQil_1_pQil_JN233705_318	_FIIK_1_CP000648?	-	-	FII_1_pKP91_CP000966_17*	-	-	-	-	-	-	-	-	-	-	-	-	-	-	-	-	-	-	-	-	-	aac(6')-Ib
Italy-Palermo-2010b	258	3	3	1	1	1	1	79	KPC-3	1	Tn4401a	-	-	-	-	-	ColRNAI_1_DQ298019	-	-	FIBK_1_Kpn3_JN233704_92	-	-	FIBpQil_1_pQil_JN233705_318	_FIIK_1_CP000648	-	-	FII_1_pKP91_CP000966_17*	-	-	-	-	-	-	-	-	-	-	-	-	-	-	-	-	-	-	-	-	-	aac(6')-Ib
Italy-Palermo-2010c	258	3	3	1	1	1	1	79	KPC-3	1	Tn4401a	-	-	-	-	-	ColRNAI_1_DQ298019	-	-	FIBK_1_Kpn3_JN233704_92	-	-	FIBpQil_1_pQil_JN233705_318	_FIIK_1_CP000648?	-	-	FII_1_pKP91_CP000966_17*	-	-	-	-	-	-	-	-	-	-	-	-	-	-	-	-	-	-	-	-	-	aac(6')-Ib
Italy-Palermo-2010d	258	3	3	1	1	1	1	79	KPC-3	1	Tn4401a	-	-	-	-	-	ColRNAI_1_DQ298019	-	-	FIBK_1_Kpn3_JN233704_92	-	-	FIBpQil_1_pQil_JN233705_318	_FIIK_1_CP000648	-	-	FII_1_pKP91_CP000966_17*	-	-	-	-	-	-	-	-	-	-	-	-	-	-	-	-	-	-	-	-	-	aac(6')-Ib
Italy-Palermo-2010e	258	3	3	1	1	1	1	79	KPC-3	1	Tn4401a	-	-	-	-	-	ColRNAI_1_DQ298019	-	-	FIBK_1_Kpn3_JN233704_92	-	-	FIBpQil_1_pQil_JN233705_318	_FIIK_1_CP000648	-	-	FII_1_pKP91_CP000966_17*	-	-	-	-	-	-	-	-	-	-	-	-	-	-	-	-	-	-	-	-	-	aac(6')-Ib
Italy-Palermo-2011a	258	3	3	1	1	1	1	79	KPC-3	1	Tn4401a	-	-	-	-	-	ColRNAI_1_DQ298019	-	-	FIBK_1_Kpn3_JN233704_92	-	-	FIBpQil_1_pQil_JN233705_318	_FIIK_1_CP000648	-	-	FII_1_pKP91_CP000966_17*	-	-	-	-	-	-	-	-	-	-	-	-	-	-	-	-	-	-	-	-	-	aac(6')-Ib
Italy-Palermo-2011b	258	3	3	1	1	1	1	79	KPC-3	1	Tn4401a	-	-	-	-	-	ColRNAI_1_DQ298019	-	-	FIBK_1_Kpn3_JN233704_92	-	-	FIBpQil_1_pQil_JN233705_318	_FIIK_1_CP000648	-	-	FII_1_pKP91_CP000966_17*	-	-	-	-	-	-	-	-	-	-	-	-	-	-	-	-	-	-	-	-	-	aac(6')-Ib
Italy-Palermo-2011c	258	3	3	1	1	1	1	79	KPC-3	1	Tn4401a	-	-	-	-	-	ColRNAI_1_DQ298019	-	-	FIBK_1_Kpn3_JN233704_92	-	-	FIBpQil_1_pQil_JN233705_318	_FIIK_1_CP000648	-	-	FII_1_pKP91_CP000966_17*	-	-	-	-	-	-	-	-	-	-	-	-	-	-	-	-	-	-	aac(3)-IIa	-	-	aac(6')-Ib
Italy-Palermo-2011d	258	3	3	1	1	1	1	79	KPC-3	1	Tn4401a	-	-	-	-	-	ColRNAI_1_DQ298019	-	-	FIBK_1_Kpn3_JN233704_92	_FIBMar_1_pNDM-Mar_JN420336_73	-	FIBpQil_1_pQil_JN233705_318	_FIIK_1_CP000648	-	-	FII_1_pKP91_CP000966_17*	-	_HI1B_1_pNDM-MAR_JN420336_181*	-	-	-	-	-	-	-	-	-	-	-	-	-	-	-	-	-	-	-	aac(6')-Ib
Italy-Palermo-2011e	258	3	3	1	1	1	1	79	KPC-3	1	Tn4401a	-	-	-	-	-	ColRNAI_1_DQ298019	-	-	FIBK_1_Kpn3_JN233704_92	-	-	FIBpQil_1_pQil_JN233705_318	_FIIK_1_CP000648?	-	-	FII_1_pKP91_CP000966_17*	-	-	-	-	-	-	-	-	-	-	-	-	-	-	-	-	-	-	-	-	-	aac(6')-Ib
Italy-Palermo-2011f	258	3	3	1	1	1	1	79	KPC-3	1	Tn4401a	-	-	-	-	-	ColRNAI_1_DQ298019	-	-	FIBK_1_Kpn3_JN233704_92	-	-	FIBpQil_1_pQil_JN233705_318	_FIIK_1_CP000648	-	-	FII_1_pKP91_CP000966_17*	-	-	-	-	-	-	-	-	-	-	-	-	-	-	-	-	-	-	-	-	-	aac(6')-Ib
Italy-Palermo-2011g	258	3	3	1	1	1	1	79	KPC-3	1	Tn4401a	-	-	-	-	-	ColRNAI_1_DQ298019	-	-	FIBK_1_Kpn3_JN233704_92	-	-	FIBpQil_1_pQil_JN233705_318	_FIIK_1_CP000648?	-	-	FII_1_pKP91_CP000966_17*	-	-	-	-	-	-	-	-	-	-	-	-	-	-	-	-	-	-	-	-	-	aac(6')-Ib
Italy-Palermo-2011h	258	3	3	1	1	1	1	79	KPC-3	1	Tn4401a	-	-	-	-	-	ColRNAI_1_DQ298019	-	-	FIBK_1_Kpn3_JN233704_92	-	-	FIBpQil_1_pQil_JN233705_318	_FIIK_1_CP000648	-	-	FII_1_pKP91_CP000966_17*	-	-	-	-	-	-	-	-	-	-	-	-	-	-	-	-	-	-	-	-	-	aac(6')-Ib
Italy-Palermo-2011i	258	3	3	1	1	1	1	79	KPC-3	1	Tn4401a	-	-	-	-	-	ColRNAI_1_DQ298019	-	-	FIBK_1_Kpn3_JN233704_92	-	-	FIBpQil_1_pQil_JN233705_318	_FIIK_1_CP000648	-	-	FII_1_pKP91_CP000966_17*	-	-	-	-	-	-	-	-	-	-	-	-	-	-	-	-	-	-	-	-	-	aac(6')-Ib
Italy-Palermo-2011j	258	3	3	1	1	1	1	79	KPC-3	1	Tn4401a	-	-	-	-	-	ColRNAI_1_DQ298019	-	-	FIBK_1_Kpn3_JN233704_92	-	-	FIBpQil_1_pQil_JN233705_318	_FIIK_1_CP000648	-	-	FII_1_pKP91_CP000966_17*	-	-	-	-	-	-	-	-	-	-	-	-	-	-	-	-	-	-	-	-	-	aac(6')-Ib
Korea-2008	11	3	3	1	1	1	1	4	Negative			-	-	-	-	-	ColRNAI_1_DQ298019	_FIA_1_AP001918*?	-	FIBK_1_Kpn3_JN233704_92	-	-	-	_FIIK_1_CP000648*?	-	-	FII_1_AY458016	-	-	-	-	-	-	-	-	-	-	_R_1_DQ449578*	-	-	-	-	-	QnrB4	-	-	-	-	-
Malaysia-2008	11	3	3	1	1	1	1	4	Negative			-	-	-	-	-	ColRNAI_1_DQ298019	-	-	FIBK_1_Kpn3_JN233704_92	-	-	-	_FIIK_1_CP000648?	-	-	FII_1_AY458016	-	-	-	-	-	-	-	-	-	-	_R_1_DQ449578?	-	-	-	ARR-3	-	QnrB4	-	aac(3)-IIa*	-	-	aac(6')Ib-cr-1
Malaysia-2009	11	3	3	1	1	1	1	4	Negative			-	-	-	-	-	ColRNAI_1_DQ298019	-	-	FIBK_1_Kpn3_JN233704_92	-	-	-	_FIIK_1_CP000648	-	-	FII_1_AY458016	-	-	-	-	-	-	-	-	-	-	_R_1_DQ449578	-	-	-	ARR-3	-	-	-	aac(3)-IIa*	-	-	aac(6')Ib-cr-2
Philippines-2009	340	3	3	1	1	1	1	18	Negative			-	-	-	-	-	-	-	-	FIBK_1_Kpn3_JN233704_92	-	-	-	_FIIK_1_CP000648?	-	-	FII_1_AY458016	-	-	-	-	-	-	-	-	-	-	_R_1_DQ449578	-	-	-	ARR-2	-	-	-	aac(3)-IId*	-	-	aac(6')Ib-cr-1
Poland-2008	258	3	3	1	1	1	1	79	KPC-3	1	Tn4401b	-	-	-	-	-	-	-	-	FIBK_1_Kpn3_JN233704_92	-	-	-	_FIIK_1_CP000648?	FIIp14_1_p14_JQ418538_295*?	-	-	-	-	-	-	I2_1_Delta_AP002527_9*	_L__M_1_AF550415*	-	-	-	-	_R_1_DQ449578	-	-	-	-	-	-	-	aac(3)-IId*	aac(3)-IVa*	-	aac(6')Ib-cr-3*
Poland-2009a	258	3	3	1	1	1	1	79	KPC-2	2	Tn4401a	-	-	-	-	-	-	-	-	FIBK_1_Kpn3_JN233704_92	-	-	FIBpQil_1_pQil_JN233705_318	_FIIK_1_CP000648*	-	-	FII_1_pKP91_CP000966_17*	-	-	-	-	-	-	-	-	-	_Q1_1_HE654726*?	-	_X3_1_JN247852	_X3TaxC_1_JN935899_2*	X3_1_JN247852_171	-	-	-	-	-	-	-	aac(6')-Ib
Poland-2009b	258	3	3	1	1	1	1	79	KPC-2	2	Tn4401a	-	-	-	-	-	-	-	-	FIBK_1_Kpn3_JN233704_92	-	-	-	_FIIK_1_CP000648*	-	-	FII_1_pKP91_CP000966_17*	-	-	-	-	-	-	-	-	-	-	-	_X3_1_JN247852	_X3TaxC_1_JN935899_2*	X3_1_JN247852_171	-	-	-	-	-	-	-	aac(6')-Ib
Poland-2009c	11	3	3	1	1	1	1	4	KPC-2			-	-	-	-	-	ColRNAI_1_DQ298019*?	FIAHI1_1_HI1_AF250878_80*	-	-	-	-	FIBpQil_1_pQil_JN233705_318	-	-	-	FII_1_pKP91_CP000966_17*?	-	-	-	-	-	_L__M_1_AF550415*	-	-	-	_Q1_1_HE654726	-	-	-	-	-	QnrA2*	-	-	-	-	-	-
Poland-2009d	258	3	3	1	1	1	1	79	KPC-2	2	Tn4401a	-	-	-	-	-	ColRNAI_1_DQ298019*?	-	-	FIBK_1_Kpn3_JN233704_92	-	-	-	_FIIK_1_CP000648*	-	-	FII_1_pKP91_CP000966_17*	-	-	-	-	-	_L__M_1_AF550415*	-	-	-	-	-	_X3_1_JN247852	_X3TaxC_1_JN935899_2*	X3_1_JN247852_171	-	-	-	-	-	-	-	aac(6')-Ib
Poland-2009e	258	3	3	1	1	1	1	79	KPC-2	2	Tn4401a	-	-	-	-	-	-	-	-	FIBK_1_Kpn3_JN233704_92	-	-	FIBpQil_1_pQil_JN233705_318	_FIIK_1_CP000648*	-	-	FII_1_pKP91_CP000966_17*	-	-	-	-	-	_L__M_1_AF550415*	-	-	-	-	-	_X3_1_JN247852	_X3TaxC_1_JN935899_2*	X3_1_JN247852_171	-	-	-	-	aac(3)-IId*	-	-	aac(6')-Ib
Singapore-2008	11	3	3	1	1	1	1	4	Negative			-	-	-	-	-	ColRNAI_1_DQ298019	-	-	FIBK_1_Kpn3_JN233704_92	-	-	-	_FIIK_1_CP000648	-	-	FII_1_AY458016	-	-	-	-	-	-	-	-	-	-	_R_1_DQ449578	-	-	-	ARR-3	-	QnrB4	-	aac(3)-IIa*	-	-	aac(6')Ib-cr-1
Thailand-2007	11	3	3	1	1	1	1	4	Negative			-	-	-	-	-	ColFST258_1_JN247853_8*?	-	-	FIBK_1_Kpn3_JN233704_92	-	-	-	_FIIK_1_CP000648	-	-	FII_1_pKP91_CP000966_17*	-	-	-	-	-	-	-	-	-	-	_R_1_DQ449578	_X3_1_JN247852	_X3TaxC_1_JN935899_2*	X3_1_JN247852_171	ARR-3	-	QnrB4	-	aac(3)-IId*	-	-	aac(6')Ib-cr-2
Thailand-2008a	11	3	3	1	1	1	1	4	Negative			-	-	-	-	-	ColRNAI_1_DQ298019	-	-	FIBK_1_Kpn3_JN233704_92	-	-	-	_FIIK_1_CP000648	-	-	FII_1_pKP91_CP000966_17*	-	-	-	-	-	-	-	-	-	-	_R_1_DQ449578	_X3_1_JN247852	_X3TaxC_1_JN935899_2*	X3_1_JN247852_171	ARR-3	-	QnrB4	-	aac(3)-IId*	-	-	aac(6')Ib-cr-2
Thailand-2008b	11	3	3	1	1	1	1	4	Negative			-	-	-	-	-	-	-	-	FIBK_1_Kpn3_JN233704_92	-	-	-	_FIIK_1_CP000648?	-	-	FII_1_pKP91_CP000966_17*	-	-	-	-	-	-	-	-	-	-	_R_1_DQ449578	_X3_1_JN247852	_X3TaxC_1_JN935899_2*	X3_1_JN247852_171	-	-	-	-	aac(3)-IId*	-	-	-
Thailand-2008c	11	3	3	1	1	1	1	4	Negative			-	-	-	-	-	-	-	-	FIBK_1_Kpn3_JN233704_92	-	-	-	_FIIK_1_CP000648?	-	-	FII_1_pKP91_CP000966_17*?	-	-	-	-	-	-	-	-	-	-	_R_1_DQ449578	_X3_1_JN247852	_X3TaxC_1_JN935899_2*	X3_1_JN247852_171	ARR-3	-	QnrB4	-	aac(3)-IId*	-	-	aac(6')Ib-cr-2
Thailand-2008d	340	3	3	1	1	1	1	18	Negative			-	-	-	-	-	-	FIAHI1_1_HI1_AF250878_80*	-	FIBK_1_Kpn3_JN233704_92	-	-	-	_FIIK_1_CP000648	-	-	FII_1_pKP91_CP000966_17*	-	-	-	-	-	-	-	-	-	-	_R_1_DQ449578	-	-	-	-	-	-	-	aac(3)-IId*	-	-	aac(6')Ib-cr-1
Thailand-2008e	340	3	3	1	1	1	1	18	Negative			-	_Col-plasmid_3_M12575_ColD_24*	-	-	-	ColRNAI_1_DQ298019*?	-	-	FIBK_1_Kpn3_JN233704_92	-	FIB_14_CP003223_pKPHS1_150*	-	-	-	-	FII_1_AY458016	-	-	-	-	-	-	-	-	-	-	-	-	-	-	-	-	-	-	aac(3)-IIa*	-	-	aac(6')Ib-cr-1
Thailand-2008f	340	3	3	1	1	1	1	18	Negative			-	-	-	-	-	-	FIAHI1_1_HI1_AF250878_80*	-	FIBK_1_Kpn3_JN233704_92	-	-	-	_FIIK_1_CP000648	-	-	FII_1_pKP91_CP000966_17*	-	-	-	-	-	-	-	-	-	-	_R_1_DQ449578	-	-	-	-	-	-	-	aac(3)-IId*	-	-	aac(6')Ib-cr-1
Thailand-2008g	340	3	3	1	1	1	1	18	Negative			-	-	-	-	-	-	-	-	FIBK_1_Kpn3_JN233704_92	-	FIB_14_CP003223_pKPHS1_150*	-	_FIIK_1_CP000648?	_FIIS_1_CP000858*?	-	FII_1_AY458016	-	-	-	-	-	-	-	-	-	-	-	-	-	-	-	-	-	-	aac(3)-IIa*	-	-	aac(6')Ib-cr-1
Thailand-2008h	340	3	3	1	1	1	1	18	Negative			-	-	-	-	-	ColRNAI_1_DQ298019*	FIAHI1_1_HI1_AF250878_80*	-	FIBK_1_Kpn3_JN233704_92	-	-	-	_FIIK_1_CP000648	-	-	FII_1_pKP91_CP000966_17*	-	-	-	-	-	-	-	-	-	-	_R_1_DQ449578	-	-	-	-	-	-	-	aac(3)-IId*	-	-	aac(6')Ib-cr-1
Thailand-2008i	340	3	3	1	1	1	1	18	Negative			-	-	-	-	-	ColRNAI_1_DQ298019	FIAHI1_1_HI1_AF250878_80*	-	FIBK_1_Kpn3_JN233704_92	-	-	-	_FIIK_1_CP000648	-	-	FII_1_pKP91_CP000966_17*	-	-	-	-	-	-	-	-	-	-	_R_1_DQ449578	-	-	-	-	-	-	-	aac(3)-IId*	-	-	aac(6')Ib-cr-1
US-AZ-2006a	258	3	3	1	1	1	1	79	KPC-3	1	Tn4401b	-	-	-	-	-	ColFST258_1_JN247853_8*	-	-	FIBK_1_Kpn3_JN233704_92	-	-	-	-	-	-	-	-	-	-	-	I2_1_Delta_AP002527_9*	-	-	-	-	-	-	-	-	-	-	-	-	-	-	-	-	aac(6')-Ib*
US-AZ-2006b	258	3	3	1	1	1	1	79	KPC-3	1	Tn4401b	-	-	-	-	-	ColRNAI_1_DQ298019?	-	-	FIBK_1_Kpn3_JN233704_92	-	-	-	_FIIK_1_CP000648?	FIIYp_1_Yersenia_CP000670_294*?	-	FII_1_pKP91_CP000966_17*?	-	-	-	-	I2_1_Delta_AP002527_9*	-	-	-	-	-	_R_1_DQ449578	-	-	-	-	-	-	-	-	aac(3)-IVa*	-	aac(6')-Ib
US-CA-2007a	340	3	3	1	1	1	1	18	KPC-2		Tn4401b	-	-	-	-	-	-	FIAHI1_1_HI1_AF250878_80*?	-	FIBK_1_Kpn3_JN233704_92	_FIBMar_1_pNDM-Mar_JN420336_73*?	-	-	-	-	-	-	-	-	-	-	I2_1_Delta_AP002527_9*?	-	_N_1_AY046276*	-	-	-	_R_1_DQ449578	-	-	-	-	QnrA2*?	-	-	aac(3)-IId*	-	-	aac(6')-Ib
US-CA-2007b	258	3	3	1	1	1	1	79	Negative	1	Negative	-	-	-	-	-	ColRNAI_1_DQ298019	-	-	FIBK_1_Kpn3_JN233704_92	-	-	-	_FIIK_1_CP000648*	FIIYp_1_Yersenia_CP000670_294*	-	FII_1_pKP91_CP000966_17*	-	-	-	-	-	-	-	-	-	-	_R_1_DQ449578*	_X3_1_JN247852	_X3TaxC_1_JN935899_2*	X3_1_JN247852_171	-	-	-	-	aac(3)-IId*	-	-	aac(6')-Ib
US-CA-2008	833	3	3	1	1	1	1	12	KPC-3			-	-	-	-	-	ColRNAI_1_DQ298019*	_FIA_1_AP001918*?	FIBAP001918_1_AP001918*	FIBK_1_Kpn3_JN233704_92*?	-	-	FIBpQil_1_pQil_JN233705_318*?	-	FIIYp_1_Yersenia_CP000670_294*	-	FII_1_pKP91_CP000966_17*?	-	-	-	-	-	-	-	-	-	-	-	_X3_1_JN247852*?	-	X3_1_JN247852_171*?	-	-	-	-	aac(3)-IIa*	-	-	aac(6')Ib-cr-1
US-CA-2010a	11	3	3	1	1	1	1	4	Negative			_A__C2_1	-	-	-	-	-	FIAHI1_1_HI1_AF250878_80*	-	FIBK_1_Kpn3_JN233704_92	-	-	-	_FIIK_1_CP000648*?	-	-	FII_1_pKP91_CP000966_17*	-	-	-	-	-	-	-	-	-	-	_R_1_DQ449578	-	-	-	-	-	QnrB36-1*?	-	aac(3)-IIa*	-	-	aac(6')-Ib*
US-CA-2010b	37	2	9	2	1	13	1	16	Negative			-	-	-	-	-	-	-	-	FIBK_1_Kpn3_JN233704_92*	-	FIB_14_CP003223_pKPHS1_150	-	_FIIK_1_CP000648*?	-	-	-	-	_HI1B_1_pNDM-MAR_JN420336_181	-	-	-	-	-	-	-	-	-	-	-	-	ARR-2	-	-	-	-	-	-	-
US-CA-2011	14	1	6	1	1	1	1	1	Negative			_A__C2_1	-	-	-	_ColMG828_1_NC_008486*	-	FIAHI1_1_HI1_AF250878_80*	-	FIBK_1_Kpn3_JN233704_92	-	-	-	_FIIK_1_CP000648*?	-	-	FII_1_AY458016	-	-	-	-	-	-	-	-	-	-	_R_1_DQ449578	-	-	-	ARR-2	-	-	-	aac(3)-IId*	-	-	aac(6')Ib-cr-1
US-CO-2007	258	3	3	1	1	1	1	79	KPC-3	1	Tn4401b	-	-	-	-	-	ColRNAI_1_DQ298019	-	-	FIBK_1_Kpn3_JN233704_92	-	-	-	-	FIIYp_1_Yersenia_CP000670_294*	-	FII_1_pKP91_CP000966_17*?	-	-	-	-	I2_1_Delta_AP002527_9*	-	_N_1_AY046276*?	-	-	-	_R_1_DQ449578	-	-	-	-	-	-	-	-	aac(3)-IVa*	-	aac(6')-Ib
US-DE-2006	258	3	3	1	1	1	1	79	KPC-3	1	Tn4401b	-	-	-	-	-	ColRNAI_1_DQ298019?	-	-	FIBK_1_Kpn3_JN233704_92	-	-	-	_FIIK_1_CP000648	FIIYp_1_Yersenia_CP000670_294*?	-	FII_1_pKP91_CP000966_17*	-	-	-	-	I2_1_Delta_AP002527_9*	-	-	-	-	-	_R_1_DQ449578	-	-	-	-	-	-	-	-	aac(3)-IVa*	-	aac(6')-Ib
US-DE-2007	258	3	3	1	1	1	1	79	Negative	1	Negative	-	-	-	-	-	ColRNAI_1_DQ298019	-	-	FIBK_1_Kpn3_JN233704_92	-	-	-	_FIIK_1_CP000648?	-	-	FII_1_pKP91_CP000966_17*	-	-	-	-	-	-	-	-	-	-	-	_X3_1_JN247852	_X3TaxC_1_JN935899_2*	X3_1_JN247852_171	-	-	-	-	-	-	-	aac(6')-Ib
US-FL-2008	Novel	2	1	2	6	101	1	129	KPC-2			-	-	-	-	-	ColRNAI_1_DQ298019*?	-	-	-	-	-	-	-	-	-	-	-	-	-	-	-	L__MpMU407_1_pMU407_U27345*	-	-	-	-	-	-	-	-	-	-	-	QnrS2*	-	-	-	aac(6')Ib-cr-3*
US-FL-2011	258	3	3	1	1	1	1	79	KPC-2	3	Tn4401a	-	-	-	-	-	ColRNAI_1_DQ298019?	-	-	FIBK_1_Kpn3_JN233704_92	-	-	-	-	-	-	-	-	-	-	-	-	-	-	-	-	-	_R_1_DQ449578	-	-	-	-	-	-	-	-	aac(3)-IVa*	-	aac(6')-Ib
US-GA-2006a	258	3	3	1	1	1	1	79	KPC-2	1	Tn4401a	-	-	-	-	-	ColFST258_1_JN247853_8*	-	-	FIBK_1_Kpn3_JN233704_92	-	-	FIBpQil_1_pQil_JN233705_318	-	-	-	FII_1_pKP91_CP000966_17*	-	-	-	-	-	-	-	-	-	-	-	_X3_1_JN247852	_X3TaxC_1_JN935899_2*	X3_1_JN247852_171	-	-	-	-	-	-	-	aac(6')-Ib
US-GA-2006b	20	2	3	1	1	4	4	4	Negative			-	-	-	-	-	ColRNAI_1_DQ298019*?	-	-	FIBK_1_Kpn3_JN233704_92*	-	-	-	-	-	-	-	-	-	-	-	-	L__MpMU407_1_pMU407_U27345*	-	-	-	-	_R_1_DQ449578?	-	-	-	-	-	-	-	-	-	-	-
US-GA-2007	258	3	3	1	1	1	1	79	Negative	1	Negative	-	-	-	-	-	ColRNAI_1_DQ298019	-	-	FIBK_1_Kpn3_JN233704_92	-	-	FIBpQil_1_pQil_JN233705_318*	_FIIK_1_CP000648	-	-	FII_4_M26937_pSu316_19*?	-	-	-	-	-	-	-	-	-	-	_R_1_DQ449578	_X3_1_JN247852	_X3TaxC_1_JN935899_2*	X3_1_JN247852_171	-	-	-	-	-	aac(3)-IVa*	-	aac(6')-Ib
US-GA-2009a	258	3	3	1	1	1	1	79	KPC-3	2	Tn4401b	-	-	-	-	-	ColRNAI_1_DQ298019?	-	-	FIBK_1_Kpn3_JN233704_92	-	-	-	_FIIK_1_CP000648?	-	-	FII_1_pKP91_CP000966_17*?	-	-	-	-	-	-	-	-	-	-	-	_X3_1_JN247852	_X3TaxC_1_JN935899_2*	X3_1_JN247852_171	-	-	-	-	-	-	-	aac(6')-Ib
US-GA-2009b	Novel	16	24	21	53	47*	17	67	KPC-2			-	-	-	-	-	-	-	-	-	-	-	-	FIIK_2_CP000966_pKp91_67*?	-	-	FII_1_pKP91_CP000966_17*	-	-	-	-	-	-	_N_1_AY046276*	-	-	-	-	-	-	-	-	-	-	-	-	-	-	aac(6')-Ib
US-GA-2009c	258	3	3	1	1	1	1	79	KPC-2	1	Tn4401a	-	-	-	-	-	ColRNAI_1_DQ298019	-	-	FIBK_1_Kpn3_JN233704_92	-	-	FIBpQil_1_pQil_JN233705_318	_FIIK_1_CP000648	-	-	FII_1_pKP91_CP000966_17*	-	-	-	-	-	-	-	-	-	-	-	_X3_1_JN247852	_X3TaxC_1_JN935899_2*	X3_1_JN247852_171	-	-	-	-	-	-	-	aac(6')-Ib
US-GA-2009d	258	3	3	1	1	1	1	79	KPC-3	1	Tn4401b	-	-	-	-	-	ColRNAI_1_DQ298019	-	-	FIBK_1_Kpn3_JN233704_92	-	-	-	_FIIK_1_CP000648	-	-	FII_1_pKP91_CP000966_17*	-	-	-	-	-	-	-	-	-	-	-	_X3_1_JN247852	_X3TaxC_1_JN935899_2*	X3_1_JN247852_171	-	-	QnrB19	-	-	-	-	aac(6')-Ib
US-IL-2008a	258	3	3	1	1	1	1	79	KPC-3	1	Tn4401b	-	-	-	-	-	ColRNAI_1_DQ298019?	-	-	FIBK_1_Kpn3_JN233704_92	-	FIB_14_CP003223_pKPHS1_150*	-	-	-	-	-	-	-	-	-	-	-	-	-	-	-	-	_X3_1_JN247852	_X3TaxC_1_JN935899_2*	X3_1_JN247852_171	-	-	-	-	-	-	-	aac(6')-Ib
US-IL-2008b	14	1	6	1	1	1	1	1	KPC-3			-	-	_Col156_1_NC_009781*	-	-	ColRNAI_1_DQ298019*	FIAHI1_1_HI1_AF250878_80*?	-	FIBK_1_Kpn3_JN233704_92*	-	FIB_14_CP003223_pKPHS1_150*	-	-	-	-	-	-	-	-	-	-	-	_N_1_AY046276*	-	-	-	_R_1_DQ449578	-	-	-	-	-	-	-	aac(3)-IIa	-	-	aac(6')Ib-cr-3*?
US-IL-2009a	258	3	3	1	1	1	1	79	KPC-3	1	Tn4401b	-	-	-	-	-	ColFST258_1_JN247853_8*	_FIA_1_AP001918*?	-	FIBK_1_Kpn3_JN233704_92	-	-	-	_FIIK_1_CP000648	FIIYp_1_Yersenia_CP000670_294*	FIIY_1_ps_CP001049_288*?	FII_1_pKP91_CP000966_17*	-	-	-	-	-	-	-	-	-	-	-	_X3_1_JN247852	_X3TaxC_1_JN935899_2*	X3_1_JN247852_171	-	-	-	-	-	-	-	aac(6')-Ib
US-IL-2009b	258	3	3	1	1	1	1	79	KPC-3	1	Tn4401b	-	-	-	-	-	ColRNAI_1_DQ298019	-	-	FIBK_1_Kpn3_JN233704_92	-	-	-	_FIIK_1_CP000648	FIIYp_1_Yersenia_CP000670_294*	FIIY_1_ps_CP001049_288*?	FII_1_pKP91_CP000966_17*	-	-	-	-	-	-	_N_1_AY046276*	-	-	-	_R_1_DQ449578	-	-	-	-	-	-	-	-	aac(3)-IVa*	-	aac(6')-Ib
US-MA-2007	258	3	3	1	1	1	1	79	KPC-2	1	Tn4401e	_A__C2_1	-	-	-	-	ColFST258_1_JN247853_8*	-	-	FIBK_1_Kpn3_JN233704_92	-	-	-	-	-	-	FII_1_pKP91_CP000966_17*?	-	-	-	-	-	-	_N_1_AY046276*?	-	-	-	-	_X3_1_JN247852	_X3TaxC_1_JN935899_2*	X3_1_JN247852_171	-	-	-	QnrS1?	-	-	-	aac(6')-33
US-MA-2008	258	3	3	1	1	1	1	79	Negative	1	Negative	-	-	-	-	-	-	-	-	FIBK_1_Kpn3_JN233704_92	-	-	FIBpQil_1_pQil_JN233705_318	_FIIK_1_CP000648	-	-	FII_1_pKP91_CP000966_17*	-	-	-	-	-	-	_N_1_AY046276*	-	-	-	-	-	-	-	-	-	-	-	-	-	-	aac(6')-Ib
US-MD-2005	228	2	3	6	1	27	5	4	KPC-2		Tn4401b	_A__C2_1	-	-	-	-	ColFST258_1_JN247853_8*?	-	-	FIBK_1_Kpn3_JN233704_92*	-	-	-	-	FIIp14_1_p14_JQ418538_295*?	-	FII_5_AY091607_pTUC100_20*	-	-	-	-	-	-	_N_1_AY046276*	-	-	-	-	-	-	-	-	QnrA2*	-	-	-	-	-	aac(6')-Ib*
US-MD-2006	21	3	3	1	1	1	1	4	KPC-2		Tn4401e	_A__C2_1	-	-	-	-	-	-	-	-	-	-	-	-	-	-	-	-	-	-	-	-	-	_N_1_AY046276*?	-	-	-	_R_1_DQ449578?	-	-	-	-	-	-	-	-	-	-	aac(6')-33?
US-MD-2011	14	1	6	1	1	1	1	1	Negative			_A__C2_1	-	-	-	_ColMG828_1_NC_008486*	-	FIAHI1_1_HI1_AF250878_80*	-	FIBK_1_Kpn3_JN233704_92	-	-	-	_FIIK_1_CP000648*	-	-	FII_1_AY458016	-	-	-	-	-	-	-	-	-	-	_R_1_DQ449578	-	-	-	ARR-2	-	-	-	aac(3)-IId*	-	-	aac(6')-Ib
US-MI-2008	14	1	6	1	1	1	1	1	KPC-3		Tn4401b	_A__C2_1*	-	-	-	-	ColFST258_1_JN247853_8*?	-	-	FIBK_1_Kpn3_JN233704_92*	-	FIBpKPHS1_1_pKPHS1_CP003223_149*?	-	_FIIK_1_CP000648?	-	-	FII_1_pKP91_CP000966_17*?	-	-	-	-	-	-	_N_1_AY046276*	-	-	-	-	_X3_1_JN247852*?	_X3TaxC_1_JN935899_2*?	-	-	-	-	QnrS1	-	-	-	aac(6')-33
US-MO-2006	14	1	6	1	1	1	1	1	KPC-2		Tn4401e	_A__C2_1	-	-	-	-	-	-	-	FIBK_1_Kpn3_JN233704_92*	-	FIB_14_CP003223_pKPHS1_150*	-	-	-	-	-	-	-	-	-	-	-	_N_1_AY046276*	-	-	-	-	-	-	-	-	-	-	QnrS2*	-	-	-	aac(6')-33
US-NC-1996	37	2	9	2	1	13	1	16	KPC-2			_A__C2_1	-	-	-	-	-	-	-	FIBK_1_Kpn3_JN233704_92*	-	-	-	-	-	-	-	-	-	-	-	-	L__MpMU407_1_pMU407_U27345*	_N_1_AY046276*	-	-	-	-	-	-	-	-	-	-	-	-	-	-	-
US-ND-2011	258	3	3	1	1	1	1	79	KPC-3	1	Tn4401d	-	-	-	-	-	ColRNAI_1_DQ298019	FIAHI1_1_HI1_AF250878_80*	-	FIBK_1_Kpn3_JN233704_92	-	-	-	_FIIK_1_CP000648	-	-	FII_1_pKP91_CP000966_17*	-	-	-	-	-	-	-	-	-	-	-	_X3_1_JN247852	_X3TaxC_1_JN935899_2*	X3_1_JN247852_171	-	-	-	-	-	-	-	aac(6')-Ib*
US-NH-2008	258	3	3	1	1	1	1	79	KPC-3	1	Tn4401b	-	-	-	-	-	ColRNAI_1_DQ298019	FIAHI1_1_HI1_AF250878_80*?	-	FIBK_1_Kpn3_JN233704_92	-	-	-	_FIIK_1_CP000648	FIIYp_1_Yersenia_CP000670_294*	FIIY_1_ps_CP001049_288*?	FII_1_pKP91_CP000966_17*	-	-	-	-	I2_1_Delta_AP002527_9*	-	-	-	-	-	_R_1_DQ449578	-	-	-	-	-	-	-	-	aac(3)-IVa*	-	aac(6')-Ib
US-NJ-2003	258	3	3	1	1	1	1	79	KPC-3	1	Tn4401b	-	-	-	-	-	ColRNAI_1_DQ298019	-	-	FIBK_1_Kpn3_JN233704_92	-	-	-	_FIIK_1_CP000648	FIIYp_1_Yersenia_CP000670_294*	FIIY_1_ps_CP001049_288*?	FII_1_pKP91_CP000966_17*	-	-	-	-	I2_1_Delta_AP002527_9*	-	-	-	-	-	_R_1_DQ449578	-	-	-	-	-	-	-	-	aac(3)-IVa*	-	aac(6')-Ib
US-NJ-2004a	258	3	3	1	1	1	1	79	KPC-3	1	Tn4401d	-	-	-	-	-	ColFST258_1_JN247853_8*	_FIA_1_AP001918*?	-	FIBK_1_Kpn3_JN233704_92	-	-	-	-	FIIYp_1_Yersenia_CP000670_294*	-	-	-	-	-	-	-	-	-	-	-	-	-	-	-	-	-	-	-	-	-	-	-	aac(6')-Ib*
US-NJ-2004b	258	3	3	1	1	1	1	79	KPC-3	1	Tn4401d	-	-	-	-	-	ColFST258_1_JN247853_8*	FIAHI1_1_HI1_AF250878_80*	-	FIBK_1_Kpn3_JN233704_92	-	-	-	_FIIK_1_CP000648?	FIIYp_1_Yersenia_CP000670_294*?	-	FII_1_pKP91_CP000966_17*	-	-	-	-	-	-	-	-	-	-	-	_X3_1_JN247852	_X3TaxC_1_JN935899_2*	X3_1_JN247852_171	-	-	-	-	-	-	-	aac(6')-Ib
US-NJ-2005	258	3	3	1	1	1	1	79	KPC-3	1	Tn4401b	-	-	-	-	-	ColRNAI_1_DQ298019	-	-	FIBK_1_Kpn3_JN233704_92	-	-	-	-	FIIYp_1_Yersenia_CP000670_294*	-	-	-	-	-	-	I2_1_Delta_AP002527_9*	-	-	_N4_1_JF708955_125*	-	-	_R_1_DQ449578	-	-	-	-	-	-	-	-	aac(3)-IVa*	-	aac(6')-Ib
US-NJ-2006	258	3	3	1	1	1	1	79	KPC-3	1	Tn4401b	-	-	-	-	-	ColFST258_1_JN247853_8*	-	-	FIBK_1_Kpn3_JN233704_92*?	-	-	-	-	FIIYp_1_Yersenia_CP000670_294*	-	FII_1_pKP91_CP000966_17*?	-	-	-	-	I2_1_Delta_AP002527_9*	-	-	-	-	-	-	-	-	-	-	-	-	-	-	-	-	aac(6')-Ib*
US-NJ-2007a	258	3	3	1	1	1	1	79	Negative	1	Negative	-	-	-	-	-	ColRNAI_1_DQ298019?	-	-	-	-	-	-	-	-	-	-	-	-	-	-	-	-	-	-	-	-	_R_1_DQ449578	_X3_1_JN247852	_X3TaxC_1_JN935899_2*	X3_1_JN247852_171	-	-	-	-	-	-	-	aac(6')-Ib
US-NJ-2007b	258	3	3	1	1	1	1	79	KPC-3	1	Tn4401d	-	-	-	-	-	ColFST258_1_JN247853_8*	_FIA_1_AP001918*?	-	FIBK_1_Kpn3_JN233704_92	-	-	-	_FIIK_1_CP000648?	FIIYp_1_Yersenia_CP000670_294*	FIIY_1_ps_CP001049_288*?	FII_1_pKP91_CP000966_17*?	-	-	-	-	-	-	-	-	-	-	-	_X3_1_JN247852	_X3TaxC_1_JN935899_2*	X3_1_JN247852_171	-	-	-	-	-	-	-	aac(6')-Ib
US-NM-2007	258	3	3	1	1	1	1	79	KPC-3	1	Tn4401b	-	-	-	-	-	ColFST258_1_JN247853_8*	-	-	FIBK_1_Kpn3_JN233704_92	-	-	-	-	FIIp14_1_p14_JQ418538_295*?	-	-	-	-	-	-	I2_1_Delta_AP002527_9*	-	-	-	-	-	-	-	-	-	-	-	-	-	-	-	-	aac(6')-Ib*
US-NY-2004a	234	2	1	2	1	7	1	24	KPC-3		Tn4401b	-	-	-	-	-	ColRNAI_1_DQ298019	FIAHI1_1_HI1_AF250878_80*	-	FIBK_1_Kpn3_JN233704_92	-	FIB_14_CP003223_pKPHS1_150*	-	_FIIK_1_CP000648	_FIIS_1_CP000858*?	FIIY_1_ps_CP001049_288*?	FII_1_pKP91_CP000966_17*	-	-	-	-	-	-	_N_1_AY046276*	-	-	-	-	-	-	-	-	-	-	-	-	-	-	aac(6')-Ib
US-NY-2004b	258	3	3	1	1	1	1	79	KPC-3	1	Tn4401b	-	-	-	-	-	ColRNAI_1_DQ298019	-	-	FIBK_1_Kpn3_JN233704_92	-	-	-	_FIIK_1_CP000648?	-	-	FII_1_pKP91_CP000966_17*?	-	-	-	-	-	-	-	-	-	-	_R_1_DQ449578	_X3_1_JN247852	_X3TaxC_1_JN935899_2*	X3_1_JN247852_171	-	-	-	-	-	aac(3)-IVa*	-	-
US-NY-2004c	Novel	2	5	1	1	1	1	89	KPC-3			-	-	-	-	-	-	FIAHI1_1_HI1_AF250878_80*	-	FIBK_1_Kpn3_JN233704_92*	-	-	FIBpQil_1_pQil_JN233705_318*	_FIIK_1_CP000648*?	-	-	FII_1_pKP91_CP000966_17*	-	-	-	-	-	-	_N_1_AY046276*	-	-	-	-	-	-	-	-	-	-	-	-	-	-	aac(6')-Ib*
US-NY-2004d	42	2	6	1	3	8	1	15	KPC-2			-	-	-	-	-	-	-	-	FIBK_1_Kpn3_JN233704_92*	-	-	FIBpQil_1_pQil_JN233705_318	_FIIK_1_CP000648*?	FIIYp_1_Yersenia_CP000670_294*	-	FII_1_pKP91_CP000966_17*?	-	-	-	-	-	-	-	-	P_1_alpha_L27758_140*?	-	-	-	-	-	-	-	-	-	-	-	-	aac(6')-Ib
US-NY-2005a	258	3	3	1	1	1	1	79	KPC-2	2	Tn4401a and b	-	-	-	-	-	ColRNAI_1_DQ298019?	-	-	FIBK_1_Kpn3_JN233704_92	-	-	FIBpQil_1_pQil_JN233705_318?	_FIIK_1_CP000648?	FIIYp_1_Yersenia_CP000670_294*?	-	FII_1_pKP91_CP000966_17*	-	-	-	-	-	-	-	-	-	-	_R_1_DQ449578	_X3_1_JN247852	_X3TaxC_1_JN935899_2*	X3_1_JN247852_171	-	-	-	-	-	aac(3)-IVa*	-	aac(6')-Ib
US-NY-2005b	65	2	1	2	1	10	4	13	KPC-3			-	-	-	-	-	ColRNAI_1_DQ298019	_FIA_1_AP001918*?	-	FIBK_1_Kpn3_JN233704_92*	-	-	FIBpQil_1_pQil_JN233705_318*	-	-	-	-	-	_HI1B_1_pNDM-MAR_JN420336_181*	-	-	-	-	-	-	-	-	-	-	-	-	-	-	-	-	-	-	-	aac(6')-Ib*
US-NY-2005c	258	3	3	1	1	1	1	79	KPC-2	2	Tn4401a	-	-	-	-	-	ColRNAI_1_DQ298019?	-	-	FIBK_1_Kpn3_JN233704_92	-	-	FIBpQil_1_pQil_JN233705_318	_FIIK_1_CP000648	FIIYp_1_Yersenia_CP000670_294*?	-	FII_1_pKP91_CP000966_17*	-	-	-	-	-	-	-	-	-	-	-	_X3_1_JN247852	_X3TaxC_1_JN935899_2*	X3_1_JN247852_171	-	-	-	-	-	-	-	aac(6')-Ib
US-NY-2005d	258	3	3	1	1	1	1	79	KPC-2	1	Tn4401a	_A__C2_1	-	-	-	-	ColRNAI_1_DQ298019?	-	-	FIBK_1_Kpn3_JN233704_92	-	-	FIBpQil_1_pQil_JN233705_318	_FIIK_1_CP000648?	-	-	FII_1_pKP91_CP000966_17*	-	-	-	-	-	-	_N_1_AY046276*	-	-	-	-	_X3_1_JN247852	_X3TaxC_1_JN935899_2*	X3_1_JN247852_171	-	-	-	-	aac(3)-IIa	-	-	aac(6')-Ib
US-NY-2009a	258	3	3	1	1	1	1	79	KPC-2	2	Tn4401a	-	-	-	-	-	ColRNAI_1_DQ298019	-	-	FIBK_1_Kpn3_JN233704_92	-	-	FIBpQil_1_pQil_JN233705_318	_FIIK_1_CP000648*	-	-	FII_1_pKP91_CP000966_17*	-	-	-	-	-	-	-	-	-	-	-	-	-	-	-	-	-	-	-	-	-	aac(6')-Ib
US-NY-2009b	258	3	3	1	1	1	1	79	KPC-2	2	Tn4401a	-	-	-	-	-	ColRNAI_1_DQ298019	-	-	FIBK_1_Kpn3_JN233704_92	-	-	-	_FIIK_1_CP000648	-	-	FII_1_pKP91_CP000966_17*	-	-	-	-	-	-	-	-	-	-	_R_1_DQ449578	-	-	-	-	-	-	-	-	aac(3)-IVa*	-	aac(6')-Ib
US-NY-2009c	258	3	3	1	1	1	1	79	KPC-3	1	Tn4401d	-	-	-	-	-	ColFST258_1_JN247853_8*	FIAHI1_1_HI1_AF250878_80*	-	FIBK_1_Kpn3_JN233704_92	-	-	-	FIIK_2_CP000966_pKp91_67*?	FIIYp_1_Yersenia_CP000670_294*	FIIY_1_ps_CP001049_288*?	-	-	-	-	-	-	-	-	-	-	-	-	_X3_1_JN247852	_X3TaxC_1_JN935899_2*	X3_1_JN247852_171	-	-	-	-	-	-	-	aac(6')-Ib
US-NY-2010	258	3	3	1	1	1	1	79	KPC-3	1	Tn4401b	-	-	-	-	-	ColRNAI_1_DQ298019	-	-	-	-	-	-	-	-	-	-	-	-	-	-	-	-	-	-	-	-	_R_1_DQ449578	-	-	-	-	-	-	-	-	aac(3)-IVa*	-	-
US-OR-2010	258	3	3	1	1	1	1	79	KPC-2	2	Tn4401a	-	-	-	-	-	ColRNAI_1_DQ298019	-	-	FIBK_1_Kpn3_JN233704_92	-	-	-	_FIIK_1_CP000648	-	-	FII_1_pKP91_CP000966_17*	-	-	-	-	-	-	-	-	-	-	_R_1_DQ449578	_X3_1_JN247852	_X3TaxC_1_JN935899_2*	X3_1_JN247852_171	-	-	-	-	-	aac(3)-IVa*	-	aac(6')-Ib
US-PA-2001	334	18	22	18	22	25	37	51	KPC-3		Tn4401b	-	-	-	-	-	ColRNAI_1_DQ298019	-	-	FIBK_1_Kpn3_JN233704_92*	-	-	-	_FIIK_1_CP000648*	-	-	FII_1_pKP91_CP000966_17*	-	-	-	-	-	-	_N_1_AY046276*	-	-	-	-	-	-	-	-	-	-	-	-	-	-	aac(6')-Ib*
US-PA-2005a	258	3	3	1	1	1	1	79	KPC-3	1	Tn4401b	-	-	-	-	-	ColFST258_1_JN247853_8*	-	-	FIBK_1_Kpn3_JN233704_92	-	-	-	-	FIIYp_1_Yersenia_CP000670_294*	-	FII_1_pKP91_CP000966_17*	-	-	-	-	I2_1_Delta_AP002527_9*	-	-	-	-	-	-	-	-	-	-	-	-	-	-	-	-	aac(6')-Ib
US-PA-2005b	258	3	3	1	1	1	1	79	KPC-3	1	Tn4401b	-	-	-	-	-	ColFST258_1_JN247853_8*	-	-	FIBK_1_Kpn3_JN233704_92	-	-	-	-	-	-	-	-	-	-	-	I2_1_Delta_AP002527_9*?	-	-	-	-	-	-	-	-	-	-	-	-	-	-	aac(3)-IVa*?	-	aac(6')-Ib*
US-PA-2007	258	3	3	1	1	1	1	79	Negative	1	Negative	-	-	-	-	-	ColRNAI_1_DQ298019?	-	-	FIBK_1_Kpn3_JN233704_92	-	-	-	_FIIK_1_CP000648?	_FIIS_1_CP000858*?	-	FII_1_pKP91_CP000966_17*	-	-	-	-	-	-	-	-	-	-	_R_1_DQ449578	_X3_1_JN247852	_X3TaxC_1_JN935899_2*	X3_1_JN247852_171	-	-	-	-	-	aac(3)-IVa*	-	aac(6')-Ib
US-PA-2008	258	3	3	1	1	1	1	79	KPC-3	1	Tn4401d	-	-	-	-	-	ColRNAI_1_DQ298019*	FIAHI1_1_HI1_AF250878_80*	-	FIBK_1_Kpn3_JN233704_92	-	-	-	_FIIK_1_CP000648	_FIIS_1_CP000858*?	-	FII_4_M26937_pSu316_19*?	-	-	-	-	-	-	-	-	-	-	-	-	-	-	-	-	-	-	-	-	-	aac(6')-Ib
US-PA-2011a	258	3	3	1	1	1	1	79	KPC-2	2	Tn4401a	-	-	-	-	-	ColRNAI_1_DQ298019	-	-	FIBK_1_Kpn3_JN233704_92	-	-	-	_FIIK_1_CP000648	-	-	FII_1_pKP91_CP000966_17*	-	-	-	-	-	-	-	-	-	-	_R_1_DQ449578	_X3_1_JN247852	_X3TaxC_1_JN935899_2*	X3_1_JN247852_171	-	-	-	-	-	aac(3)-IVa*	-	aac(6')-Ib
US-PA-2011b	258	3	3	1	1	1	1	79	KPC-3	1	Tn4401d	-	-	-	-	-	ColFST258_1_JN247853_8*	FIAHI1_1_HI1_AF250878_80*	-	FIBK_1_Kpn3_JN233704_92	-	-	-	-	-	-	-	-	-	-	-	-	-	-	-	-	-	-	-	-	-	-	-	-	-	-	-	-	aac(6')-Ib*
US-RI-2008	258	3	3	1	1	1	1	79	Negative	1	Negative	-	-	-	-	-	ColRNAI_1_DQ298019	-	-	FIBK_1_Kpn3_JN233704_92	-	-	FIBpQil_1_pQil_JN233705_318*	_FIIK_1_CP000648*	-	-	-	-	-	-	-	-	-	-	-	-	-	-	_X3_1_JN247852	_X3TaxC_1_JN935899_2*	X3_1_JN247852_171	-	-	-	-	-	-	-	aac(6')-Ib
US-SD-2012	258	3	3	1	1	1	1	79	KPC-2	1	Tn4401b	-	-	-	-	-	ColRNAI_1_DQ298019	-	-	FIBK_1_Kpn3_JN233704_92	-	-	-	_FIIK_1_CP000648	-	-	FII_1_pKP91_CP000966_17*	-	-	-	-	-	-	-	-	-	-	-	_X3_1_JN247852	_X3TaxC_1_JN935899_2*	X3_1_JN247852_171	-	-	-	QnrS1	-	-	-	aac(6')-Ib
US-TX-2001	Novel	2	4	2	1	7	1	46	Negative			Results not available																														-	-	-	-	-	-	-	-
US-TX-2011	39	2	1	2	4	9	1	14	Negative			-	-	-	-	-	-	-	-	FIBK_1_Kpn3_JN233704_92	-	-	-	_FIIK_1_CP000648*	-	-	FII_1_pKP91_CP000966_17*	-	-	-	-	-	-	-	-	-	-	-	-	-	-	-	-	-	-	aac(3)-IIa	-	-	-
US-VA-2007	45	2	1	1	6	7	1	12	KPC-2		Tn4401b	-	-	-	-	-	ColRNAI_1_DQ298019*?	-	-	-	-	-	-	-	-	-	-	-	-	-	-	I2_1_Delta_AP002527_9*?	L__MpMU407_1_pMU407_U27345*	_N_1_AY046276*?	-	-	-	_R_1_DQ449578	-	-	-	ARR-3	-	-	-	-	-	-	aac(6')Ib-cr-1
US-VA-2008a	258	3	3	1	1	1	1	79	KPC-2	2	Tn4401a	-	-	-	-	-	ColRNAI_1_DQ298019	-	-	FIBK_1_Kpn3_JN233704_92	-	-	FIBpQil_1_pQil_JN233705_318	_FIIK_1_CP000648	-	-	FII_1_pKP91_CP000966_17*	-	-	-	-	-	-	-	-	-	-	-	_X3_1_JN247852	_X3TaxC_1_JN935899_2*	X3_1_JN247852_171	-	-	-	-	-	-	-	aac(6')-Ib
US-VA-2008b	719	10	1	5	1	129	11	24	KPC-3		Tn4401b	-	-	-	-	-	ColRNAI_1_DQ298019*?	-	-	FIBK_1_Kpn3_JN233704_92*	-	FIBpKPHS1_1_pKPHS1_CP003223_149*	FIBpQil_1_pQil_JN233705_318*?	-	-	-	FII_8_AM886293_pIP1206_21*?	-	-	-	-	-	-	_N_1_AY046276*	-	-	-	-	_X3_1_JN247852*?	-	-	-	-	-	-	-	-	-	aac(6')Ib-cr-3*?
US-WA-2010	147	3	4	6	1	7	4	38	Negative			-	-	-	-	-	-	-	-	-	_FIBMar_1_pNDM-Mar_JN420336_73*	FIB_14_CP003223_pKPHS1_150*	-	-	-	-	FII_1_AY458016	-	_HI1B_1_pNDM-MAR_JN420336_181*	-	-	-	-	-	-	-	-	_R_1_DQ449578	-	-	-	-	-	-	-	aac(3)-IIa*	-	-	aac(6')Ib-cr-1
US-WV-2011a	258	3	3	1	1	1	1	79	KPC-3	1	Tn4401d	-	-	-	-	-	ColFST258_1_JN247853_8*	_FIA_1_AP001918*?	-	FIBK_1_Kpn3_JN233704_92	-	-	-	FIIK_2_CP000966_pKp91_67*?	_FIIS_1_CP000858*?	-	FII_1_pKP91_CP000966_17*?	-	-	-	-	-	-	_N_1_AY046276*	-	-	-	-	_X3_1_JN247852*?	-	X3_1_JN247852_171*?	-	-	-	-	-	-	-	aac(6')Ib-cr-3*
US-WV-2011b	258	3	3	1	1	1	1	79	KPC-3	1	Tn4401d	-	-	-	-	-	ColFST258_1_JN247853_8*	FIAHI1_1_HI1_AF250878_80*	-	FIBK_1_Kpn3_JN233704_92	-	-	-	-	-	-	-	-	-	-	-	-	-	-	-	-	-	-	_X3_1_JN247852*?	-	-	-	-	-	-	-	-	-	aac(6')-Ib*
[truncated: 49 more columns]
