# Supplementary material for: Genomic Analysis of the Emergence and Rapid Global Dissemination of the Clonal Group 258 Klebsiella pneumoniae Pandemic
Source: PLoS One. 2015 Jul 21;10(7):e0133727. doi: 10.1371/journal.pone.0133727 (PMC4510304; doi:10.1371/journal.pone.0133727)
Supplement: S3 Table — (XLSX) [file pone.0133727.s005.xlsx]

## Sheet: Renamed_assembly_stats.txt
Sample	Num contigs	Num contigs >500	N50	Longest contig	Total bases in contigs	GC content	# Ns	# gaps	# degen
Australia-2010-ST1199	135	135	129666	449780	5650829	0.5711	0	0	0
Brazil-2006-ST11	160	160	96137	418725	5627024	0.5677	0	0	0
Brazil-2007a-ST258	153	153	123095	560554	5621082	0.5713	0	0	0
Brazil-2007b-ST258	151	151	181781	712740	5628026	0.5709	0	0	0
Brazil-2008a-ST437	103	103	141327	560453	5496170	0.5733	0	0	0
Brazil-2008b-ST437	107	107	141348	560560	5652322	0.5718	0	0	0
Brazil-2009a-ST11	135	135	132747	530669	5531557	0.5731	0	0	0
Brazil-2009b-ST437	118	118	173132	712914	5700738	0.5682	0	0	0
Brazil-2010a-ST340	174	174	123303	713232	5794562	0.5657	0	0	0
Brazil-2010b-ST340	148	148	113087	349564	5847452	0.569	0	0	0
Brazil-2010c-ST855	168	168	95236	340406	5993618	0.5664	0	0	0
Brazil-2010d-ST855	149	149	146926	414495	5799547	0.5685	0	0	0
Brazil-2010e-ST11	317	317	36078	121052	5878071	0.5666	0	0	0
Canada-2009a-ST512	168	168	126390	713123	5704019	0.5704	0	0	0
Canada-2009b-ST20	112	112	137689	610838	5754420	0.5685	0	0	0
Canada-2009c-ST152	139	139	152070	355481	5540346	0.5726	0	0	0
Canada-2009d-STNovel	141	141	149879	304438	5381986	0.5738	0	0	0
Colombia-2009a-ST258	141	141	152537	554630	5904279	0.5684	0	0	0
Colombia-2009b-ST258	143	143	137209	554900	5890207	0.5686	0	0	0
Denmark-2009a-ST258	112	112	165256	486637	5616877	0.5714	0	0	0
Denmark-2009b-ST258	150	150	134837	314212	5641447	0.571	0	0	0
Finland-2009a-ST258	120	120	129085	561764	5539994	0.5716	0	0	0
Finland-2009b-ST258	136	136	129657	391006	5603122	0.5714	0	0	0
Finland-2009c-ST258	147	147	135563	455612	5500870	0.5708	0	0	0
Greece-2007-ST258	127	127	143102	714024	5628055	0.5714	0	0	0
Greece-2008-ST258	137	137	146315	714275	5700959	0.5705	0	0	0
Greece-2009-ST258	136	136	108720	282700	5672559	0.5709	0	0	0
Greece-2010-ST258	130	130	129371	592461	5673693	0.5708	0	0	0
Greece-2011-ST258	138	138	125580	384959	5575015	0.5711	0	0	0
Guatemala-2009-ST11	112	112	140488	712459	5622757	0.5718	0	0	0
HongKong-2008-ST11	133	133	150312	429646	5753738	0.5693	0	0	0
India-2007a-ST101	519	519	183070	806604	6202156	0.562	0	0	0
India-2007b-ST43	114	114	149179	399865	5564056	0.5719	0	0	0
India-2008a-ST437	233	233	51564	175887	5481129	0.5728	0	0	0
India-2008b-ST437	132	132	166256	838108	5492300	0.5721	0	0	0
India-2008c-ST437	126	126	155280	560389	5513986	0.5725	0	0	0
Indonesia-2008-ST11	122	122	131995	403465	5586538	0.5729	0	0	0
Israel-2007a-ST512*	2904	2904	69467	714286	8972713	0.5629	1	0	0
Israel-2007b-ST277	106	106	166656	405247	5548689	0.5723	0	0	0
Israel-2007c-ST340	146	146	104797	356139	5697175	0.572	0	0	0
Israel-2007d-ST376	124	124	112406	290305	5647338	0.5699	0	0	0
Italy-2008-ST258	137	137	152564	433437	5679798	0.5709	0	0	0
Italy-2009-ST258	144	144	134828	561927	5647332	0.5708	0	0	0
Italy-2011a-ST258	143	143	186197	714145	5634843	0.5705	0	0	0
Italy-2011b-ST258	117	117	140042	712851	5571677	0.5708	0	0	0
Italy-2011c-ST512	169	169	126390	523728	5698378	0.5704	0	0	0
Italy-Palermo-2008-ST258	124	124	115763	316037	5668814	0.5717	0	0	0
Italy-Palermo-2009a-ST258	129	129	186355	416862	5669118	0.5716	0	0	0
Italy-Palermo-2009b-ST258	138	138	137442	331147	5662668	0.5716	0	0	0
Italy-Palermo-2009c-ST258	116	116	157588	397057	5661970	0.5717	0	0	0
Italy-Palermo-2009d-ST258	150	150	128632	270316	5701292	0.5709	0	0	0
Italy-Palermo-2009e-ST258	136	136	126390	315831	5658193	0.5716	0	0	0
Italy-Palermo-2009f-ST37	90	90	191102	404326	5588007	0.5698	0	0	0
Italy-Palermo-2009g-ST258	128	128	129666	316114	5661950	0.5717	0	0	0
Italy-Palermo-2009h-ST258	118	118	146274	417223	5670409	0.5717	0	0	0
Italy-Palermo-2009i-ST258	128	128	152426	316114	5662379	0.5716	0	0	0
Italy-Palermo-2009j-ST258	117	117	137333	416979	5668267	0.5717	0	0	0
Italy-Palermo-2009k-ST258	135	135	113834	316114	5663238	0.5716	0	0	0
Italy-Palermo-2009l-ST258	127	127	127903	316114	5668590	0.5717	0	0	0
Italy-Palermo-2010a-ST258	122	122	131694	397161	5623802	0.572	0	0	0
Italy-Palermo-2010b-ST258	124	124	128661	397163	5628444	0.572	0	0	0
Italy-Palermo-2010c-ST258	130	130	129657	316105	5643062	0.5716	0	0	0
Italy-Palermo-2010d-ST258	114	114	137372	331461	5585436	0.572	0	0	0
Italy-Palermo-2010e-ST258	127	127	126390	315971	5616398	0.5725	0	0	0
Italy-Palermo-2011a-ST258	124	124	130067	433548	5661151	0.5719	0	0	0
Italy-Palermo-2011b-ST258	123	123	135101	398477	5655769	0.572	0	0	0
Italy-Palermo-2011c-ST258	129	129	129387	313974	5647837	0.5721	0	0	0
Italy-Palermo-2011d-ST258	154	154	115785	398477	5901644	0.5671	0	0	0
Italy-Palermo-2011e-ST258	121	121	143888	397058	5660977	0.5717	0	0	0
Italy-Palermo-2011f-ST258	134	134	126390	398715	5657383	0.5719	0	0	0
Italy-Palermo-2011g-ST258	120	120	129666	397055	5644404	0.5723	0	0	0
Italy-Palermo-2011h-ST258	123	123	135589	416746	5661730	0.5717	0	0	0
Italy-Palermo-2011i-ST258	126	126	152426	315943	5664003	0.5717	0	0	0
Italy-Palermo-2011j-ST258	124	124	134435	397057	5628231	0.5717	0	0	0
Korea-2008-ST11	194	194	89852	590510	5700600	0.571	0	0	0
Malaysia-2008-ST11	150	150	117841	585692	5593162	0.5715	0	0	0
Malaysia-2009-ST11	130	130	152642	737898	5581196	0.572	0	0	0
Philippines-2009-ST340	135	135	115700	651280	5576342	0.5709	0	0	0
Poland-2008-ST258	147	147	129657	340244	5675470	0.5694	0	0	0
Poland-2009a-ST258	128	128	197134	805760	5611512	0.5713	0	0	0
Poland-2009b-ST258	129	129	123335	712840	5573582	0.571	0	0	0
Poland-2009c-ST11	110	110	98546	533270	5540696	0.5726	0	0	0
Poland-2009d-ST258	123	123	129641	712766	5640475	0.5705	0	0	0
Poland-2009e-ST258	136	136	137307	712849	5680257	0.5706	0	0	0
Singapore-2008-ST11	127	127	138657	640000	5619061	0.5722	0	0	0
Thailand-2007-ST11	98	98	169961	745885	5530365	0.5713	0	0	0
Thailand-2008a-ST11	111	111	152840	745923	5601327	0.5702	0	0	0
Thailand-2008b-ST11	95	95	186084	737794	5540582	0.5711	0	0	0
Thailand-2008c-ST11	182	182	64011	305409	5539773	0.5711	0	0	0
Thailand-2008d-ST340	126	126	167587	516760	5527202	0.571	0	0	0
Thailand-2008e-ST340	407	407	33333	159587	5647395	0.5705	0	0	0
Thailand-2008f-ST340	129	129	152437	362051	5515246	0.5717	0	0	0
Thailand-2008g-ST340	144	144	107740	560564	5734953	0.5699	0	0	0
Thailand-2008h-ST340	124	124	137213	361747	5499141	0.5717	0	0	0
Thailand-2008i-ST340	133	133	137342	361747	5529331	0.5716	0	0	0
US-AZ-2006a-ST258	130	130	165269	713396	5581786	0.5714	0	0	0
US-AZ-2006b-ST258	187	187	165942	839509	5747025	0.5699	0	0	0
US-CA-2007a-ST340	185	185	180700	783384	5819473	0.567	0	0	0
US-CA-2007b-ST258	185	185	112018	270602	5613538	0.5713	0	0	0
US-CA-2008-ST833	423	423	135428	321232	5855633	0.5677	0	0	0
US-CA-2010a-ST11	123	123	104986	505761	5677023	0.5702	0	0	0
US-CA-2010b-ST37	142	142	139174	625809	5905344	0.567	0	0	0
US-CA-2011-ST14	140	140	184294	376841	5884755	0.5693	0	0	0
US-CO-2007-ST258	380	380	167799	839609	5828047	0.5682	0	0	0
US-DE-2006-ST258	194	194	210740	455580	5706534	0.5697	1	0	0
US-DE-2007-ST258	103	103	149643	463001	5751972	0.5703	0	0	0
US-FL-2008-STNovel	100	100	126080	276318	5254991	0.5719	0	0	0
US-FL-2011-ST258	113	113	134726	270447	5424447	0.5737	0	0	0
US-GA-2006a-ST258	120	120	181772	672344	5629490	0.5716	0	0	0
US-GA-2006b-ST20	102	102	135172	470374	5401224	0.5718	0	0	0
US-GA-2007-ST258	170	170	141313	560361	5426629	0.57	0	0	0
US-GA-2009a-ST258	169	169	57801	250918	5556825	0.5717	0	0	0
US-GA-2009b-STNovel	87	87	128994	493479	5736294	0.5718	0	0	0
US-GA-2009c-ST258	192	192	71552	208759	5633370	0.5707	0	0	0
US-GA-2009d-ST258	251	251	46573	184460	5849676	0.568	0	0	0
US-IL-2008a-ST258	161	161	197931	779078	5795117	0.5686	0	0	0
US-IL-2008b-ST14	248	248	193532	350203	5843579	0.5686	1	0	0
US-IL-2009a-ST258	184	184	126390	340077	5878002	0.5695	1	0	0
US-IL-2009b-ST258	176	176	105186	304385	5760111	0.5706	0	0	0
US-MA-2007-ST258	205	205	159264	620821	5969654	0.5685	0	0	0
US-MA-2008-ST258	101	101	137333	423073	5526611	0.5726	0	0	0
US-MD-2005-ST228	240	240	188366	399304	5602904	0.5722	0	0	0
US-MD-2006-ST21	90	90	180449	376203	5499272	0.5731	0	0	0
US-MD-2011-ST14	195	195	124780	284687	5887685	0.569	0	0	0
US-MI-2008-ST14	409	409	238755	370996	6563567	0.5623	0	0	0
US-MO-2006-ST14	244	244	232655	602507	5801173	0.5684	0	0	0
US-NC-1996-ST37	120	120	128283	347260	5774594	0.5689	0	0	0
US-ND-2011-ST258	159	159	126390	561654	5810237	0.5697	0	0	0
US-NH-2008-ST258	207	207	140395	538711	5774784	0.5692	0	0	0
US-NJ-2003-ST258	135	135	129796	331219	5738427	0.57	0	0	0
US-NJ-2004a-ST258	119	119	137209	553857	5628101	0.5718	0	0	0
US-NJ-2004b-ST258	166	166	137311	491862	5785187	0.5702	0	0	0
US-NJ-2005-ST258	112	112	154524	671079	5869494	0.5682	0	0	0
US-NJ-2006-ST258	165	165	167799	839355	5635070	0.5709	0	0	0
US-NJ-2007a-ST258	95	95	141355	449797	5470036	0.5728	0	0	0
US-NJ-2007b-ST258	146	146	133372	525654	5794201	0.5703	0	0	0
US-NM-2007-ST258	94	94	212772	839586	5573273	0.5717	0	0	0
US-NY-2004a-ST234	124	124	137753	553898	5730063	0.5684	0	0	0
US-NY-2004b-ST258	105	105	186670	712845	5581332	0.5715	0	0	0
US-NY-2004c-STNovel	214	214	120896	363161	5679011	0.5686	0	0	0
US-NY-2004d-ST42	140	140	107890	274806	5443316	0.5714	0	0	0
US-NY-2005a-ST258	246	246	181742	462966	5756490	0.5692	1	0	0
US-NY-2005b-ST65	140	140	162411	406632	5805565	0.5681	0	0	0
US-NY-2005c-ST258	144	144	149643	340322	5633752	0.5712	0	0	0
US-NY-2005d-ST258	167	167	128650	240172	6038563	0.5677	0	0	0
US-NY-2009a-ST258	129	129	130523	287277	5556222	0.5725	0	0	0
US-NY-2009b-ST258	163	163	97553	373448	5637389	0.5721	0	0	0
US-NY-2009c-ST258	197	197	121789	404638	6133810	0.5695	0	0	0
US-NY-2010-ST258	110	110	137112	584159	5423749	0.5738	0	0	0
US-OR-2010-ST258	127	127	129666	455621	5616977	0.5713	1	0	0
US-PA-2001-ST334	96	96	189832	703086	5460609	0.5773	0	0	0
US-PA-2005a-ST258	118	118	203810	839588	5705000	0.5703	0	0	0
US-PA-2005b-ST258	134	134	143587	712879	5720007	0.5704	1	0	0
US-PA-2007-ST258	129	129	149693	434699	5737700	0.5705	0	0	0
US-PA-2008-ST258	192	192	108840	323550	5803922	0.5706	0	0	0
US-PA-2011a-ST258	127	127	120525	455454	5703061	0.5725	0	0	0
US-PA-2011b-ST258	161	161	126390	357307	5777259	0.5709	0	0	0
US-RI-2008-ST258	200	200	106513	591035	5670848	0.5705	0	0	0
US-SD-2012-ST258	123	123	129689	561691	5708181	0.5691	0	0	0
US-TX-2001-STNovel	35	35	311374	1394098	5142412	0.5764	0	0	0
US-TX-2011-ST39	124	124	99451	360974	5597836	0.5713	0	0	0
US-VA-2007-ST45	584	584	203758	481920	5985994	0.5661	0	0	0
US-VA-2008a-ST258	141	141	112619	491173	5740551	0.5714	0	0	0
US-VA-2008b-ST719	273	273	134675	338494	5708131	0.5695	1	0	0
US-WA-2010-ST147	77	77	295625	514731	5679504	0.5679	0	0	0
US-WV-2011a-ST258	182	182	144221	429923	5872805	0.5697	0	0	0
US-WV-2011b-ST258	131	131	112595	342998	5677562	0.5718	0	0	0
*This sample is a mixture of our isolate and another species. The mixture did not affect our analyses as any DNA sequence not shared by all isolates would be discarded from phylogenetic analyses, and all targeted searches were specific to K. pneumoniae.
